# Supplementary material for: The Effect of Sodium Benzoate on the Gut Microbiome Across Age Groups
Source: Foods. 2025 Aug 24;14(17):2949. doi: 10.3390/foods14172949 (PMC12428287; doi:10.3390/foods14172949)
Supplement: Supplementary file 1 [file foods-14-02949-s001.zip › Table S1.xlsx]

## Sheet: Species Abundance response SB
feature	metadata	value	name	coef	stderr	pval_individual	error	qval_individual	model	N	N.not.zero	pval_joint	qval_joint
Citrobacter freundii	tx2	SB	tx2SB	-6.59812	0.938321	0.0902172	NA	0.351798	abundance	48	5	0.172295	0.893488
Klebsiella michiganensis	tx2	SB	tx2SB	-4.96705	1.20011	0.0417169	NA	0.258749	abundance	48	7	0.0816935	0.711406
Megasphaera micronuciformis	tx2	SB	tx2SB	-4.89016	0.658096	0.0851602	NA	0.34392	abundance	48	4	0.163068	0.893488
Intestinibacter bartlettii	tx2	SB	tx2SB	-3.62261	0.878197	0.0760931	NA	0.329051	abundance	48	8	0.146396	0.871057
Escherichia coli	tx2	SB	tx2SB	-2.88992	0.463177	1.20369e-05	NA	0.000412694	abundance	48	38	2.40737e-05	0.00407298
Clostridioides difficile	tx2	SB	tx2SB	-2.76493	1.08355	0.243754	NA	0.532064	abundance	48	5	0.428093	0.977502
GGB9782 SGB15403	tx2	SB	tx2SB	-2.39874	2.06005	0.451734	NA	0.658268	abundance	48	4	0.699404	0.977502
Enterobacter hormaechei	tx2	SB	tx2SB	-2.30398	0.487323	0.134103	NA	0.42746	abundance	48	6	0.0980156	0.721475
Akkermansia muciniphila	tx2	SB	tx2SB	-2.26942	0.671187	0.0075995	NA	0.0985882	abundance	48	27	0.0075995	0.187105
Parasutterella excrementihominis	tx2	SB	tx2SB	-2.26278	0.364806	0.000662405	NA	0.0158977	abundance	48	18	0.000662405	0.0525508
Anaerotignum faecicola	tx2	SB	tx2SB	-2.24595	0.583049	0.00311077	NA	0.0553026	abundance	48	22	0.00311077	0.13973
GGB3740 SGB5076	tx2	SB	tx2SB	-2.18368	1.39039	0.256875	NA	0.543172	abundance	48	6	0.447765	0.977502
Lentihominibacter faecis	tx2	SB	tx2SB	-2.16944	0.408087	2.85223e-05	NA	0.000912713	abundance	48	23	2.85223e-05	0.00407298
Intestinibacillus massiliensis	tx2	SB	tx2SB	-2.16377	1.20478	0.319381	NA	0.596509	abundance	48	6	0.536757	0.977502
GGB55957 SGB77276	tx2	SB	tx2SB	-2.04431	0.815517	0.129042	NA	0.427173	abundance	48	6	0.241432	0.952389
Alistipes sp AF17 16	tx2	SB	tx2SB	-1.8805	0.699881	0.0434606	NA	0.258749	abundance	48	12	0.0850323	0.711406
GGB6566 SGB9275	tx2	SB	tx2SB	-1.83791	0.316128	0.0283342	NA	0.231649	abundance	48	4	0.0558655	0.676068
Faecalibacillus faecis	tx2	SB	tx2SB	-1.81492	0.588602	0.0539899	NA	0.280351	abundance	48	8	0.105065	0.742736
Diplocloster agilis	tx2	SB	tx2SB	-1.80059	0.570787	0.0554289	NA	0.280351	abundance	48	11	0.107785	0.743952
GGB9618 SGB15064	tx2	SB	tx2SB	-1.77167	0.87938	0.29951	NA	0.583318	abundance	48	7	0.509314	0.977502
GGB9640 SGB15115	tx2	SB	tx2SB	-1.61499	0.897519	0.213768	NA	0.52381	abundance	48	6	0.381839	0.977502
Sutterella wadsworthensis	tx2	SB	tx2SB	-1.60465	0.508471	0.0160211	NA	0.170892	abundance	48	16	0.0317856	0.554706
Veillonella ratti	tx2	SB	tx2SB	-1.54061	0.494054	0.0525407	NA	0.280351	abundance	48	8	0.102321	0.742736
Bacteroides faecis	tx2	SB	tx2SB	-1.43052	0.644825	0.156763	NA	0.45329	abundance	48	6	0.288951	0.960345
Eubacteriaceae bacterium	tx2	SB	tx2SB	-1.421	0.797156	0.112525	NA	0.402335	abundance	48	18	0.212389	0.893488
Sutterella sp AM11 39	tx2	SB	tx2SB	-1.37267	0.127769	0.0591392	NA	0.280351	abundance	48	5	0.114781	0.743952
Desulfovibrio piger	tx2	SB	tx2SB	-1.36172	0.553756	0.245885	NA	0.532064	abundance	48	4	0.43131	0.977502
Cloacibacillus porcorum	tx2	SB	tx2SB	-1.3413	0.404958	0.0453178	NA	0.258959	abundance	48	8	0.0885819	0.711406
Veillonella parvula	tx2	SB	tx2SB	-1.34022	0.581116	0.104005	NA	0.390021	abundance	48	10	0.197194	0.893488
Allisonella histaminiformans	tx2	SB	tx2SB	-1.31964	0.565182	0.107876	NA	0.394824	abundance	48	9	0.204114	0.893488
Phocaeicola coprocola	tx2	SB	tx2SB	-1.22527	0.421878	0.0439272	NA	0.258749	abundance	48	10	0.0859248	0.711406
Phascolarctobacterium faecium	tx2	SB	tx2SB	-1.2206	0.370835	0.0216779	NA	0.204027	abundance	48	12	0.0428858	0.600221
GGB9618 SGB15065	tx2	SB	tx2SB	-1.17804	0.104061	0.0492576	NA	0.274926	abundance	48	6	0.0960888	0.721475
GGB2980 SGB3962	tx2	SB	tx2SB	-1.17338	0.785669	0.247188	NA	0.532064	abundance	48	9	0.433274	0.977502
Colidextribacter sp 210702 DFI 3 9	tx2	SB	tx2SB	-1.1725	0.578465	0.116455	NA	0.405059	abundance	48	12	0.219347	0.894938
Clostridium hylemonae	tx2	SB	tx2SB	-1.1724	0.160445	0.0875801	NA	0.347425	abundance	48	5	0.16749	0.893488
GGB9627 SGB15081	tx2	SB	tx2SB	-1.1672	0.656183	0.172127	NA	0.466784	abundance	48	7	0.314626	0.960345
Phocaeicola dorei	tx2	SB	tx2SB	-1.16557	0.157638	3.38398e-06	NA	0.000132637	abundance	48	30	3.38398e-06	0.000854954
Vescimonas coprocola	tx2	SB	tx2SB	-1.13356	0.462847	0.0336099	NA	0.250473	abundance	48	24	0.0660902	0.711406
GGB58233 SGB79883	tx2	SB	tx2SB	-1.11944	0.517697	0.105303	NA	0.391826	abundance	48	12	0.0437135	0.600221
Parabacteroides sp TM07 1AC	tx2	SB	tx2SB	-1.11749	0.406393	0.222374	NA	0.531041	abundance	48	5	0.395297	0.977502
Mogibacterium kristiansenii	tx2	SB	tx2SB	-1.11628	0.807372	0.260732	NA	0.548908	abundance	48	8	0.453482	0.977502
GGB9766 SGB15383	tx2	SB	tx2SB	-1.0471	1.31168	0.508432	NA	0.674236	abundance	48	4	0.758361	0.977502
Alistipes indistinctus	tx2	SB	tx2SB	-1.02148	0.505238	0.102306	NA	0.38667	abundance	48	13	0.194146	0.893488
Eubacterium callanderi	tx2	SB	tx2SB	-0.995793	0.332745	0.05719	NA	0.280351	abundance	48	10	0.111109	0.743952
GGB1672 SGB2289	tx2	SB	tx2SB	-0.99509	0.501302	0.297087	NA	0.583318	abundance	48	4	0.505914	0.977502
Bacteroides nordii	tx2	SB	tx2SB	-0.958795	0.676552	0.292153	NA	0.583318	abundance	48	6	0.498953	0.977502
Clostridium sp AF12 28	tx2	SB	tx2SB	-0.949026	0.299809	0.0239065	NA	0.218278	abundance	48	13	0.0472415	0.618496
Desulfovibrio porci	tx2	SB	tx2SB	-0.94564	0.103462	0.0693761	NA	0.309619	abundance	48	4	0.133939	0.827966
GGB9762 SGB15377	tx2	SB	tx2SB	-0.90557	1.27514	0.568684	NA	0.71537	abundance	48	5	0.731511	0.977502
Parabacteroides johnsonii	tx2	SB	tx2SB	-0.905435	0.278499	0.0313425	NA	0.246629	abundance	48	10	0.0617026	0.711406
Clostridiaceae bacterium AF18 31LB	tx2	SB	tx2SB	-0.899725	0.420952	0.0558611	NA	0.280351	abundance	48	24	0.108602	0.743952
GGB1146 SGB1472	tx2	SB	tx2SB	-0.890591	0.0525528	0.0375227	NA	0.255843	abundance	48	4	0.0736374	0.711406
Eubacterium siraeum	tx2	SB	tx2SB	-0.867788	0.724005	0.284391	NA	0.582057	abundance	48	12	0.487903	0.977502
GGB2998 SGB3988	tx2	SB	tx2SB	-0.864669	0.855346	0.370906	NA	0.627769	abundance	48	11	0.0906476	0.711406
Alistipes finegoldii	tx2	SB	tx2SB	-0.849686	0.126944	9.1367e-05	NA	0.00274101	abundance	48	21	9.1367e-05	0.0108727
GGB1497 SGB2076	tx2	SB	tx2SB	-0.804129	0.0845784	0.0667144	NA	0.302103	abundance	48	4	0.128978	0.80781
Faecalibacterium sp CLA AA H233	tx2	SB	tx2SB	-0.789614	0.504886	0.215784	NA	0.524978	abundance	48	8	0.385005	0.977502
GGB9715 SGB15260	tx2	SB	tx2SB	-0.78744	0.229289	0.00639259	NA	0.0876698	abundance	48	22	0.00639259	0.178255
Clostridiaceae bacterium Marseille Q4143	tx2	SB	tx2SB	-0.778532	0.312869	0.0382974	NA	0.255843	abundance	48	20	0.0751281	0.711406
Lachnospiraceae bacterium CLA AA H215	tx2	SB	tx2SB	-0.774007	0.801422	0.392775	NA	0.643512	abundance	48	9	0.631278	0.977502
Cuneatibacter sp NSJ 177	tx2	SB	tx2SB	-0.765574	1.01435	0.529172	NA	0.685292	abundance	48	6	0.778321	0.977502
GGB9611 SGB15045	tx2	SB	tx2SB	-0.758991	0.517405	0.399306	NA	0.643512	abundance	48	5	0.552141	0.977502
Faecalicatena contorta	tx2	SB	tx2SB	-0.754792	0.842548	0.395061	NA	0.643512	abundance	48	16	0.634049	0.977502
Faecalimonas umbilicata	tx2	SB	tx2SB	-0.743213	1.07173	0.559726	NA	0.713861	abundance	48	4	0.806159	0.977502
Ruminococcus bromii	tx2	SB	tx2SB	-0.736832	0.211694	0.00452737	NA	0.0696026	abundance	48	27	0.00452737	0.155301
Clostridiaceae bacterium	tx2	SB	tx2SB	-0.727543	0.440318	0.126407	NA	0.421355	abundance	48	28	0.236835	0.939444
Romboutsia timonensis	tx2	SB	tx2SB	-0.687812	0.68131	0.361297	NA	0.625907	abundance	48	15	0.592058	0.977502
Clostridium symbiosum	tx2	SB	tx2SB	-0.675282	0.274518	0.0340527	NA	0.250473	abundance	48	23	0.0669458	0.711406
Paraprevotella clara	tx2	SB	tx2SB	-0.674736	0.668762	0.351949	NA	0.623872	abundance	48	14	0.58003	0.977502
Bacteroides cellulosilyticus	tx2	SB	tx2SB	-0.669384	0.459199	0.178909	NA	0.477679	abundance	48	20	0.32581	0.975219
Odoribacter splanchnicus	tx2	SB	tx2SB	-0.666822	0.196394	0.00478518	NA	0.0696026	abundance	48	28	0.00478518	0.155301
Lacrimispora amygdalina	tx2	SB	tx2SB	-0.66623	0.429465	0.141337	NA	0.429378	abundance	48	33	0.262698	0.960345
Sellimonas intestinalis	tx2	SB	tx2SB	-0.663629	0.380408	0.180125	NA	0.477679	abundance	48	9	0.327805	0.975219
Blautia producta	tx2	SB	tx2SB	-0.655478	0.409123	0.184381	NA	0.485084	abundance	48	10	0.334765	0.977502
GGB1096 SGB1408	tx2	SB	tx2SB	-0.645746	0.999208	0.634746	NA	0.763604	abundance	48	4	0.866589	0.977502
GGB4684 SGB6478	tx2	SB	tx2SB	-0.631611	0.351509	0.170215	NA	0.464222	abundance	48	8	0.311457	0.960345
Clostridium sp AF36 4	tx2	SB	tx2SB	-0.630203	0.357283	0.121115	NA	0.418238	abundance	48	16	0.227561	0.923172
GGB6612 SGB9346	tx2	SB	tx2SB	-0.596665	0.675885	0.483093	NA	0.662527	abundance	48	5	0.552154	0.977502
Sanguibacteroides justesenii	tx2	SB	tx2SB	-0.588605	0.250402	0.100247	NA	0.381894	abundance	48	8	0.190445	0.893488
Anaerotruncus rubiinfantis	tx2	SB	tx2SB	-0.578835	0.422893	0.204007	NA	0.512688	abundance	48	20	0.27085	0.960345
Diplocloster modestus	tx2	SB	tx2SB	-0.575815	0.198233	0.211075	NA	0.52381	abundance	48	4	0.377598	0.977502
Oscillibacter valericigenes	tx2	SB	tx2SB	-0.569845	0.25108	0.044341	NA	0.258749	abundance	48	24	0.0867159	0.711406
GGB9522 SGB14921	tx2	SB	tx2SB	-0.563475	0.340243	0.188725	NA	0.489664	abundance	48	10	0.341832	0.977502
Bacteroides thetaiotaomicron	tx2	SB	tx2SB	-0.539578	0.158837	0.00476932	NA	0.0696026	abundance	48	28	0.00476932	0.155301
Intestinimonas gabonensis	tx2	SB	tx2SB	-0.534798	0.778537	0.61682	NA	0.746637	abundance	48	4	0.853173	0.977502
Alistipes putredinis	tx2	SB	tx2SB	-0.533222	0.107543	0.000581137	NA	0.0146814	abundance	48	23	0.00116194	0.0754203
Clostridium methylpentosum	tx2	SB	tx2SB	-0.527154	0.36378	0.41038	NA	0.651185	abundance	48	6	0.0980098	0.721475
Pseudoruminococcus massiliensis	tx2	SB	tx2SB	-0.522059	0.211332	0.13215	NA	0.42746	abundance	48	6	0.246837	0.960345
GGB9775 SGB15395	tx2	SB	tx2SB	-0.510761	0.63613	0.569315	NA	0.71537	abundance	48	4	0.81451	0.977502
GGB58485 SGB80143	tx2	SB	tx2SB	-0.508766	0.359984	0.293121	NA	0.583318	abundance	48	6	0.500322	0.977502
GGB9345 SGB14311	tx2	SB	tx2SB	-0.507543	0.216343	0.0574485	NA	0.280351	abundance	48	15	0.111597	0.743952
Phocaeicola plebeius	tx2	SB	tx2SB	-0.507392	0.196667	0.0817828	NA	0.341354	abundance	48	8	0.156877	0.893488
Phocaeicola vulgatus	tx2	SB	tx2SB	-0.502508	0.279078	0.0906457	NA	0.351798	abundance	48	34	0.173075	0.893488
Roseburia sp AF02 12	tx2	SB	tx2SB	-0.497629	0.280295	0.135714	NA	0.42746	abundance	48	14	0.25301	0.960345
Christensenella hongkongensis	tx2	SB	tx2SB	-0.497219	0.203418	0.245598	NA	0.532064	abundance	48	8	0.00666098	0.178255
GGB9715 SGB15265	tx2	SB	tx2SB	-0.492594	0.267808	0.163959	NA	0.461311	abundance	48	10	0.301035	0.960345
Oliverpabstia intestinalis	tx2	SB	tx2SB	-0.489139	0.277627	0.108577	NA	0.394824	abundance	48	22	0.205364	0.893488
Alistipes ihumii	tx2	SB	tx2SB	-0.483563	0.358701	0.413541	NA	0.651185	abundance	48	5	0.552151	0.977502
Evtepia gabavorous	tx2	SB	tx2SB	-0.482702	0.194236	0.0418943	NA	0.258749	abundance	48	16	0.0820334	0.711406
GGB9261 SGB14209	tx2	SB	tx2SB	-0.482589	0.531984	0.41546	NA	0.651702	abundance	48	11	0.50885	0.977502
GGB9691 SGB15198	tx2	SB	tx2SB	-0.481585	0.244856	0.300166	NA	0.583318	abundance	48	5	0.510232	0.977502
Oscillibacter sp MSJ 31	tx2	SB	tx2SB	-0.480386	0.167001	0.0206207	NA	0.201999	abundance	48	18	0.0408162	0.594751
Alistipes onderdonkii	tx2	SB	tx2SB	-0.469454	0.190874	0.0337055	NA	0.250473	abundance	48	22	0.066275	0.711406
Clostridium scindens	tx2	SB	tx2SB	-0.463982	0.171281	0.0266787	NA	0.231649	abundance	48	20	0.0526456	0.659456
Bacteroides ovatus	tx2	SB	tx2SB	-0.460232	0.120534	0.00213211	NA	0.0422963	abundance	48	28	0.00213211	0.116843
GGB9619 SGB15067	tx2	SB	tx2SB	-0.455912	0.291469	0.161751	NA	0.461311	abundance	48	16	0.297338	0.960345
Bilophila wadsworthia	tx2	SB	tx2SB	-0.437393	0.200133	0.0651084	NA	0.297638	abundance	48	16	0.125978	0.796
GGB9712 SGB15244	tx2	SB	tx2SB	-0.436856	0.304691	0.247097	NA	0.532064	abundance	48	8	0.433138	0.977502
Bacteroides clarus	tx2	SB	tx2SB	-0.432434	0.508455	0.426658	NA	0.656678	abundance	48	15	0.521218	0.977502
GGB31234 SGB14869	tx2	SB	tx2SB	-0.428203	0.262887	0.246921	NA	0.532064	abundance	48	7	0.432872	0.977502
GGB9291 SGB14248	tx2	SB	tx2SB	-0.427758	0.918284	0.731358	NA	0.827939	abundance	48	5	0.55217	0.977502
GGB4699 SGB6502	tx2	SB	tx2SB	-0.417187	0.486663	0.481636	NA	0.662527	abundance	48	6	0.731299	0.977502
Bacteroides fragilis	tx2	SB	tx2SB	-0.414158	0.148364	0.0383764	NA	0.255843	abundance	48	12	0.0752801	0.711406
GGB9501 SGB14898	tx2	SB	tx2SB	-0.401452	0.235177	0.163009	NA	0.461311	abundance	48	10	0.299445	0.960345
Enterococcus faecium	tx2	SB	tx2SB	-0.392458	0.647141	0.587031	NA	0.722307	abundance	48	5	0.731468	0.977502
GGB3818 SGB5183	tx2	SB	tx2SB	-0.387918	0.386498	0.498832	NA	0.668825	abundance	48	4	0.748831	0.977502
Phascolarctobacterium succinatutens	tx2	SB	tx2SB	-0.386881	0.388198	0.501082	NA	0.66997	abundance	48	4	0.751081	0.977502
GGB9634 SGB15093	tx2	SB	tx2SB	-0.385464	0.375359	0.352228	NA	0.623872	abundance	48	13	0.514233	0.977502
Parabacteroides merdae	tx2	SB	tx2SB	-0.370252	0.191624	0.0794922	NA	0.334704	abundance	48	24	0.152665	0.886204
Bacteroides eggerthii	tx2	SB	tx2SB	-0.356102	0.270719	0.245466	NA	0.532064	abundance	48	12	0.430678	0.977502
GGB9502 SGB14899	tx2	SB	tx2SB	-0.343537	0.215308	0.185817	NA	0.485084	abundance	48	10	0.337107	0.977502
GGB9176 SGB14114	tx2	SB	tx2SB	-0.338398	0.13272	0.125529	NA	0.421355	abundance	48	7	0.235301	0.938789
Tyzzerella nexilis	tx2	SB	tx2SB	-0.3291	0.177073	0.136629	NA	0.42746	abundance	48	10	0.254591	0.960345
Angelakisella massiliensis	tx2	SB	tx2SB	-0.327168	1.01393	0.793989	NA	0.860801	abundance	48	6	0.0980111	0.721475
Eubacterium sp AF16 48	tx2	SB	tx2SB	-0.315345	0.165427	0.307567	NA	0.588177	abundance	48	4	0.520537	0.977502
Bacteroides salyersiae	tx2	SB	tx2SB	-0.310165	0.167181	0.13715	NA	0.42746	abundance	48	10	0.25549	0.960345
Senegalimassilia anaerobia	tx2	SB	tx2SB	-0.309347	0.21709	0.249386	NA	0.534398	abundance	48	8	0.436578	0.977502
Enterocloster bolteae	tx2	SB	tx2SB	-0.301498	0.199802	0.150488	NA	0.443155	abundance	48	35	0.278329	0.960345
GGB9545 SGB14952	tx2	SB	tx2SB	-0.299401	1.48482	0.87333	NA	0.91528	abundance	48	4	0.980722	0.995463
Bacteroides stercoris	tx2	SB	tx2SB	-0.29836	0.148914	0.0852636	NA	0.34392	abundance	48	17	0.163257	0.893488
Eubacteriaceae bacterium Marseille Q4139	tx2	SB	tx2SB	-0.296741	0.275917	0.474184	NA	0.662527	abundance	48	6	0.723517	0.977502
GGB9359 SGB14334	tx2	SB	tx2SB	-0.296625	0.275507	0.476513	NA	0.662527	abundance	48	4	0.725961	0.977502
Flavonifractor plautii	tx2	SB	tx2SB	-0.296404	0.231074	0.231801	NA	0.532064	abundance	48	24	0.286781	0.960345
Dialister hominis	tx2	SB	tx2SB	-0.291936	0.121412	0.138034	NA	0.42746	abundance	48	6	0.257015	0.960345
Butyricimonas faecihominis	tx2	SB	tx2SB	-0.278282	0.0874184	0.0499662	NA	0.275675	abundance	48	8	0.0974357	0.721475
Gordonibacter pamelaeae	tx2	SB	tx2SB	-0.266406	0.488981	0.632031	NA	0.762249	abundance	48	8	0.400593	0.977502
GGB1567 SGB2154	tx2	SB	tx2SB	-0.264243	0.0125999	0.00226595	NA	0.0422963	abundance	48	6	0.00226595	0.116843
GGB30719 SGB9303	tx2	SB	tx2SB	-0.260641	0.0183483	0.044742	NA	0.258749	abundance	48	4	0.0874822	0.711406
GGB4605 SGB6376	tx2	SB	tx2SB	-0.248628	0.159971	0.363976	NA	0.625907	abundance	48	4	0.595474	0.977502
Phocaeicola massiliensis	tx2	SB	tx2SB	-0.243538	0.322075	0.471234	NA	0.662527	abundance	48	18	0.720407	0.977502
GGB9079 SGB14003	tx2	SB	tx2SB	-0.239154	0.644193	0.746092	NA	0.833931	abundance	48	4	0.935531	0.995463
Alistipes dispar	tx2	SB	tx2SB	-0.236934	0.238906	0.427025	NA	0.656678	abundance	48	8	0.6717	0.977502
GGB9608 SGB15042	tx2	SB	tx2SB	-0.228929	0.0915583	0.242206	NA	0.532064	abundance	48	4	0.425748	0.977502
Dialister invisus	tx2	SB	tx2SB	-0.225347	0.109931	0.176879	NA	0.476978	abundance	48	4	0.322472	0.975219
GGB4571 SGB6317	tx2	SB	tx2SB	-0.22321	0.15217	0.238695	NA	0.532064	abundance	48	8	0.420414	0.977502
GGB51441 SGB71759	tx2	SB	tx2SB	-0.219182	0.309434	0.528978	NA	0.685292	abundance	48	11	0.0906693	0.711406
Phocaeicola coprophilus	tx2	SB	tx2SB	-0.216461	0.0837014	0.234894	NA	0.532064	abundance	48	4	0.414614	0.977502
Faecalibacillus intestinalis	tx2	SB	tx2SB	-0.211835	0.355699	0.561703	NA	0.713861	abundance	48	28	0.807896	0.977502
Parabacteroides goldsteinii	tx2	SB	tx2SB	-0.205348	0.17376	0.281998	NA	0.58094	abundance	48	14	0.484473	0.977502
GGB6601 SGB9333	tx2	SB	tx2SB	-0.204146	0.218017	0.447928	NA	0.658268	abundance	48	6	0.695217	0.977502
Paratractidigestivibacter faecalis	tx2	SB	tx2SB	-0.200703	0.533651	0.731868	NA	0.827939	abundance	48	8	0.928105	0.994193
GGB9355 SGB14328	tx2	SB	tx2SB	-0.200619	0.140023	0.288303	NA	0.582057	abundance	48	6	0.493488	0.977502
GGB4667 SGB6456	tx2	SB	tx2SB	-0.193275	0.146559	0.41303	NA	0.651185	abundance	48	4	0.655467	0.977502
Coprococcus catus	tx2	SB	tx2SB	-0.191613	0.556698	0.738293	NA	0.829932	abundance	48	21	0.142758	0.856545
GGB4558 SGB6289	tx2	SB	tx2SB	-0.191603	0.445195	0.741266	NA	0.831327	abundance	48	4	0.933057	0.995463
Anaerobutyricum soehngenii	tx2	SB	tx2SB	-0.189111	0.152916	0.251187	NA	0.535866	abundance	48	21	0.439279	0.977502
Enterocloster citroniae	tx2	SB	tx2SB	-0.183406	0.173213	0.306424	NA	0.588177	abundance	48	32	0.518952	0.977502
GGB34228 SGB72916	tx2	SB	tx2SB	-0.169055	0.219393	0.582432	NA	0.720534	abundance	48	5	0.731262	0.977502
Bilophila SGB15451	tx2	SB	tx2SB	-0.16376	0.249021	0.578352	NA	0.720534	abundance	48	6	0.822213	0.977502
GGB4569 SGB6310	tx2	SB	tx2SB	-0.158842	0.113272	0.233461	NA	0.532064	abundance	48	10	0.412418	0.977502
Clostridiales bacterium	tx2	SB	tx2SB	-0.14967	0.692142	0.83286	NA	0.886026	abundance	48	23	0.531997	0.977502
GGB36599 SGB9269	tx2	SB	tx2SB	-0.149111	0.128269	0.365112	NA	0.625907	abundance	48	7	0.596918	0.977502
GGB1420 SGB1957	tx2	SB	tx2SB	-0.145952	0.160407	0.393133	NA	0.643512	abundance	48	16	0.631713	0.977502
Enterocloster aldenensis	tx2	SB	tx2SB	-0.14444	0.144194	0.336431	NA	0.615247	abundance	48	27	0.528809	0.977502
Ruminococcus callidus	tx2	SB	tx2SB	-0.135497	0.122791	0.46871	NA	0.662527	abundance	48	4	0.71773	0.977502
Hydrogenoanaerobacterium saccharovorans	tx2	SB	tx2SB	-0.13518	0.465786	0.81251	NA	0.872494	abundance	48	7	0.924063	0.994193
GGB9524 SGB14924	tx2	SB	tx2SB	-0.130828	0.0204655	0.0987829	NA	0.379326	abundance	48	5	0.187808	0.893488
Coprobacter fastidiosus	tx2	SB	tx2SB	-0.127093	0.31349	0.702881	NA	0.816838	abundance	48	13	0.883111	0.977502
Eisenbergiella tayi	tx2	SB	tx2SB	-0.120032	0.341514	0.733071	NA	0.827939	abundance	48	21	0.928749	0.994193
Hungatella hathewayi	tx2	SB	tx2SB	-0.114536	0.24206	0.64654	NA	0.772866	abundance	48	24	0.090388	0.711406
GGB9293 SGB14250	tx2	SB	tx2SB	-0.109033	0.133748	0.474652	NA	0.662527	abundance	48	8	0.72401	0.977502
GGB4569 SGB6312	tx2	SB	tx2SB	-0.103528	0.189109	0.681126	NA	0.802689	abundance	48	4	0.898319	0.982214
GGB4611 SGB6385	tx2	SB	tx2SB	-0.101584	0.148236	0.617531	NA	0.746637	abundance	48	4	0.853717	0.977502
GGB9708 SGB15233	tx2	SB	tx2SB	-0.0991969	0.0687146	0.199035	NA	0.505487	abundance	48	15	0.358456	0.977502
GGB6123 SGB8767	tx2	SB	tx2SB	-0.0915	0.310872	0.796241	NA	0.860801	abundance	48	6	0.958482	0.995463
Duodenibacillus massiliensis	tx2	SB	tx2SB	-0.090421	0.180622	0.704523	NA	0.816838	abundance	48	4	0.912693	0.990039
GGB87445 SGB15180	tx2	SB	tx2SB	-0.0833051	0.217905	0.721682	NA	0.827939	abundance	48	10	0.922539	0.994193
GGB3653 SGB4964	tx2	SB	tx2SB	-0.0831896	0.439017	0.861741	NA	0.908969	abundance	48	10	0.92681	0.994193
Butyricimonas paravirosa	tx2	SB	tx2SB	-0.0827235	0.111157	0.497726	NA	0.668825	abundance	48	11	0.508845	0.977502
Blautia luti	tx2	SB	tx2SB	-0.078333	0.224864	0.750707	NA	0.834119	abundance	48	9	0.808346	0.977502
GGB3306 SGB4373	tx2	SB	tx2SB	-0.0783235	0.37273	0.868143	NA	0.911835	abundance	48	4	0.980722	0.995463
GGB9602 SGB15031	tx2	SB	tx2SB	-0.0746423	0.203137	0.728702	NA	0.827939	abundance	48	13	0.883117	0.977502
Blautia massiliensis	tx2	SB	tx2SB	-0.0738618	0.0574364	0.23054	NA	0.532064	abundance	48	24	0.407931	0.977502
Parabacteroides distasonis	tx2	SB	tx2SB	-0.0711529	0.318316	0.827125	NA	0.882267	abundance	48	25	0.970114	0.995463
Lawsonibacter SGB15145	tx2	SB	tx2SB	-0.0669658	0.565861	0.911653	NA	0.943089	abundance	48	13	0.992195	0.997785
GGB3175 SGB4191	tx2	SB	tx2SB	-0.0583475	0.410248	0.899936	NA	0.934486	abundance	48	4	0.980722	0.995463
Anaerotignum sp MSJ 24	tx2	SB	tx2SB	-0.0570416	0.938687	0.953612	NA	0.969775	abundance	48	13	0.514228	0.977502
Holdemanella biformis	tx2	SB	tx2SB	-0.0473816	0.303441	0.90139	NA	0.934486	abundance	48	4	0.980722	0.995463
Coprococcus comes	tx2	SB	tx2SB	-0.0466454	0.0998599	0.649538	NA	0.773644	abundance	48	24	0.703455	0.977502
GGB4664 SGB6452	tx2	SB	tx2SB	-0.045079	0.207044	0.863521	NA	0.908969	abundance	48	4	0.980723	0.995463
Methanobrevibacter smithii	tx2	SB	tx2SB	-0.038591	0.0905297	0.687632	NA	0.803074	abundance	48	12	0.902426	0.982214
GGB9512 SGB14909	tx2	SB	tx2SB	-0.0351933	1.32377	0.983079	NA	0.989262	abundance	48	4	0.980722	0.995463
GGB4567 SGB6308	tx2	SB	tx2SB	-0.0119261	0.175945	0.956914	NA	0.971075	abundance	48	4	0.980723	0.995463
Blautia faecis	tx2	SB	tx2SB	-0.0116173	0.174867	0.947854	NA	0.965966	abundance	48	34	0.943486	0.995463
GGB1458 SGB2021	tx2	SB	tx2SB	-0.0109128	0.245998	0.971777	NA	0.979943	abundance	48	4	0.980722	0.995463
Alistipes communis	tx2	SB	tx2SB	-0.00783189	0.176544	0.965713	NA	0.977725	abundance	48	19	0.535159	0.977502
Adlercreutzia equolifaciens	tx2	SB	tx2SB	0.00222122	0.519392	0.996792	NA	0.998873	abundance	48	13	0.99999	1
GGB9547 SGB14954	tx2	SB	tx2SB	0.00675855	0.356086	0.987946	NA	0.99208	abundance	48	5	0.552163	0.977502
GGB4566 SGB6305	tx2	SB	tx2SB	0.0103376	0.225077	0.96754	NA	0.977725	abundance	48	6	0.973276	0.995463
Agathobaculum butyriciproducens	tx2	SB	tx2SB	0.0116071	0.130473	0.930217	NA	0.950008	abundance	48	34	0.943478	0.995463
Dorea formicigenerans	tx2	SB	tx2SB	0.0122136	0.112868	0.915095	NA	0.944193	abundance	48	36	0.951325	0.995463
Alistipes shahii	tx2	SB	tx2SB	0.0144776	0.0990237	0.886414	NA	0.926969	abundance	48	25	0.987098	0.995463
GGB9059 SGB13976	tx2	SB	tx2SB	0.0298839	0.204536	0.889546	NA	0.928222	abundance	48	12	0.95135	0.995463
Streptococcus salivarius	tx2	SB	tx2SB	0.0370199	0.271871	0.899839	NA	0.934486	abundance	48	16	0.989968	0.996949
Blautia glucerasea	tx2	SB	tx2SB	0.0402918	0.142904	0.783216	NA	0.856706	abundance	48	24	0.703456	0.977502
Varibaculum cambriense	tx2	SB	tx2SB	0.0474547	0.151336	0.783529	NA	0.856706	abundance	48	6	0.95314	0.995463
Bacteroides caccae	tx2	SB	tx2SB	0.0503504	0.479199	0.91821	NA	0.944193	abundance	48	24	0.703455	0.977502
GGB9474 SGB14868	tx2	SB	tx2SB	0.0506601	0.531327	0.927743	NA	0.949503	abundance	48	7	0.518706	0.977502
GGB13493 SGB15238	tx2	SB	tx2SB	0.0592832	0.132068	0.683958	NA	0.802689	abundance	48	8	0.900118	0.982214
Bifidobacterium bifidum	tx2	SB	tx2SB	0.0597996	0.091617	0.538131	NA	0.692501	abundance	48	14	0.786677	0.977502
GGB51647 SGB4348	tx2	SB	tx2SB	0.0650957	0.115822	0.613351	NA	0.745338	abundance	48	8	0.850503	0.977502
GGB9708 SGB15234	tx2	SB	tx2SB	0.0691099	0.104207	0.525921	NA	0.685292	abundance	48	19	0.775249	0.977502
GGB4552 SGB6276	tx2	SB	tx2SB	0.0709755	0.211164	0.748227	NA	0.833931	abundance	48	14	0.93661	0.995463
Enterocloster lavalensis	tx2	SB	tx2SB	0.0719738	0.24258	0.773729	NA	0.851812	abundance	48	22	0.841815	0.977502
Dorea sp AF36 15AT	tx2	SB	tx2SB	0.0722123	0.189826	0.710882	NA	0.818282	abundance	48	24	0.703456	0.977502
Bifidobacterium catenulatum	tx2	SB	tx2SB	0.0728866	0.201431	0.732311	NA	0.827939	abundance	48	13	0.883197	0.977502
Bilophila SGB15450	tx2	SB	tx2SB	0.074895	0.0493758	0.371062	NA	0.627769	abundance	48	4	0.604437	0.977502
Faecalicatena fissicatena	tx2	SB	tx2SB	0.0760774	0.247187	0.76614	NA	0.847344	abundance	48	19	0.945309	0.995463
Eggerthella lenta	tx2	SB	tx2SB	0.0769174	0.175802	0.669503	NA	0.79153	abundance	48	26	0.875079	0.977502
Ruminococcus gnavus	tx2	SB	tx2SB	0.0847709	0.358556	0.816104	NA	0.874397	abundance	48	37	0.84774	0.977502
Senegalimassilia SGB14826	tx2	SB	tx2SB	0.0905252	0.295315	0.769554	NA	0.849163	abundance	48	14	0.943485	0.995463
Enterocloster asparagiformis	tx2	SB	tx2SB	0.0917689	0.273971	0.757674	NA	0.839916	abundance	48	9	0.507813	0.977502
GGB4585 SGB6340	tx2	SB	tx2SB	0.0958771	0.359974	0.80314	NA	0.864366	abundance	48	10	0.958877	0.995463
Ruminococcus torques	tx2	SB	tx2SB	0.0962589	0.226675	0.683828	NA	0.802689	abundance	48	18	0.85065	0.977502
Luxibacter massiliensis	tx2	SB	tx2SB	0.101002	0.901031	0.920984	NA	0.944599	abundance	48	6	0.973278	0.995463
Clostridium sp C5 48	tx2	SB	tx2SB	0.110791	0.29117	0.722916	NA	0.827939	abundance	48	10	0.923224	0.994193
GGB9758 SGB15368	tx2	SB	tx2SB	0.11311	0.0843457	0.228445	NA	0.532064	abundance	48	14	0.404702	0.977502
GGB1495 SGB2071	tx2	SB	tx2SB	0.119926	0.209769	0.588282	NA	0.722307	abundance	48	8	0.830488	0.977502
Ruthenibacterium lactatiformans	tx2	SB	tx2SB	0.122846	0.118521	0.318801	NA	0.596509	abundance	48	31	0.535968	0.977502
GGB41458 SGB58520	tx2	SB	tx2SB	0.126927	0.378458	0.796132	NA	0.860801	abundance	48	5	0.731513	0.977502
GGB9635 SGB15106	tx2	SB	tx2SB	0.133684	0.340354	0.706753	NA	0.817449	abundance	48	17	0.914006	0.990039
Lachnospiraceae bacterium	tx2	SB	tx2SB	0.148391	0.146252	0.33284	NA	0.614473	abundance	48	25	0.554897	0.977502
GGB3619 SGB4894	tx2	SB	tx2SB	0.14979	0.448089	0.794621	NA	0.860801	abundance	48	4	0.95782	0.995463
GGB4559 SGB6293	tx2	SB	tx2SB	0.15255	0.326988	0.686719	NA	0.803074	abundance	48	6	0.901855	0.982214
Fusicatenibacter sp CLA AA H277	tx2	SB	tx2SB	0.155103	0.144846	0.31261	NA	0.588442	abundance	48	21	0.527495	0.977502
Anaerotruncus massiliensis	tx2	SB	tx2SB	0.166093	0.38303	0.736546	NA	0.829911	abundance	48	7	0.525332	0.977502
GGB9342 SGB14306	tx2	SB	tx2SB	0.166557	0.192591	0.420363	NA	0.656678	abundance	48	8	0.664021	0.977502
Holdemanella porci	tx2	SB	tx2SB	0.168692	0.324436	0.639026	NA	0.766831	abundance	48	8	0.869698	0.977502
bacterium 210917 SL 2 15	tx2	SB	tx2SB	0.170438	0.747846	0.857348	NA	0.906447	abundance	48	4	0.97965	0.995463
GGB9614 SGB15049	tx2	SB	tx2SB	0.175053	1.46815	0.918621	NA	0.944193	abundance	48	5	0.552154	0.977502
Eubacteriales bacterium	tx2	SB	tx2SB	0.176564	0.419624	0.701338	NA	0.816838	abundance	48	10	0.910801	0.989821
Erysipelatoclostridium ramosum	tx2	SB	tx2SB	0.177549	0.765686	0.821002	NA	0.877686	abundance	48	23	0.96796	0.995463
Bacteroides finegoldii	tx2	SB	tx2SB	0.177613	0.293655	0.567374	NA	0.71537	abundance	48	15	0.812835	0.977502
GGB9240 SGB14182	tx2	SB	tx2SB	0.181267	0.638607	0.79499	NA	0.860801	abundance	48	8	0.957971	0.995463
GGB9290 SGB14247	tx2	SB	tx2SB	0.181437	0.347317	0.653494	NA	0.776429	abundance	48	4	0.879934	0.977502
Lachnospiraceae bacterium AM48 27BH	tx2	SB	tx2SB	0.184402	0.238385	0.458801	NA	0.658268	abundance	48	21	0.707104	0.977502
Coprococcus eutactus	tx2	SB	tx2SB	0.186045	0.268895	0.52011	NA	0.682111	abundance	48	13	0.514235	0.977502
Bacteroides xylanisolvens	tx2	SB	tx2SB	0.191988	0.266349	0.487691	NA	0.666765	abundance	48	23	0.73754	0.977502
GGB1663 SGB2278	tx2	SB	tx2SB	0.201604	0.279957	0.602681	NA	0.734231	abundance	48	4	0.842138	0.977502
Eisenbergiella massiliensis	tx2	SB	tx2SB	0.205376	0.539343	0.731295	NA	0.827939	abundance	48	11	0.927798	0.994193
GGB4603 SGB6367	tx2	SB	tx2SB	0.206286	0.259936	0.510243	NA	0.674236	abundance	48	7	0.760138	0.977502
GGB34797 SGB14322	tx2	SB	tx2SB	0.209596	0.135023	0.218741	NA	0.524978	abundance	48	9	0.389634	0.977502
Phascolarctobacterium sp ET69	tx2	SB	tx2SB	0.214767	0.979201	0.846743	NA	0.897212	abundance	48	6	0.973278	0.995463
Anaerofilum hominis	tx2	SB	tx2SB	0.219525	0.203939	0.34233	NA	0.616729	abundance	48	10	0.56747	0.977502
Blautia sp MCC283	tx2	SB	tx2SB	0.221054	0.367681	0.58011	NA	0.720534	abundance	48	10	0.823692	0.977502
Prevotella marseillensis	tx2	SB	tx2SB	0.232739	0.324225	0.524711	NA	0.685292	abundance	48	8	0.774101	0.977502
Lachnoclostridium pacaense	tx2	SB	tx2SB	0.233634	0.278455	0.490359	NA	0.666765	abundance	48	7	0.518713	0.977502
Lachnospira pectinoschiza	tx2	SB	tx2SB	0.234942	0.188675	0.244679	NA	0.532064	abundance	48	23	0.42949	0.977502
GGB9271 SGB14222	tx2	SB	tx2SB	0.237483	0.225176	0.48307	NA	0.662527	abundance	48	4	0.732783	0.977502
Dorea longicatena	tx2	SB	tx2SB	0.239981	0.142842	0.115116	NA	0.404832	abundance	48	30	0.216981	0.893488
Bifidobacterium longum	tx2	SB	tx2SB	0.240234	0.0879391	0.0128495	NA	0.143436	abundance	48	42	0.0255338	0.479767
GGB9635 SGB15103	tx2	SB	tx2SB	0.248469	1.04593	0.834341	NA	0.886026	abundance	48	4	0.972557	0.995463
GGB4750 SGB6579	tx2	SB	tx2SB	0.25209	0.322704	0.497754	NA	0.668825	abundance	48	9	0.747749	0.977502
Bifidobacterium pseudocatenulatum	tx2	SB	tx2SB	0.263765	0.0997359	0.0383024	NA	0.255843	abundance	48	14	0.0751376	0.711406
Faecalibacterium SGB15346	tx2	SB	tx2SB	0.276863	0.258517	0.312062	NA	0.588442	abundance	48	20	0.526741	0.977502
Clostridium sp AF20 17LB	tx2	SB	tx2SB	0.278357	0.481853	0.596491	NA	0.728539	abundance	48	11	0.508846	0.977502
Bifidobacterium adolescentis	tx2	SB	tx2SB	0.282582	0.125283	0.0419747	NA	0.258749	abundance	48	28	0.0821874	0.711406
Segatella copri	tx2	SB	tx2SB	0.285826	0.634724	0.668297	NA	0.79153	abundance	48	14	0.889973	0.977502
GGB4689 SGB6487	tx2	SB	tx2SB	0.286279	0.0802022	0.0703093	NA	0.309619	abundance	48	6	0.135675	0.827966
GGB6606 SGB9340	tx2	SB	tx2SB	0.28981	0.145353	0.295954	NA	0.583318	abundance	48	4	0.504319	0.977502
Mediterraneibacter butyricigenes	tx2	SB	tx2SB	0.293201	0.149766	0.0787325	NA	0.334439	abundance	48	22	0.151266	0.885279
Prevotella lascolaii	tx2	SB	tx2SB	0.296116	0.151616	0.190043	NA	0.490433	abundance	48	6	0.343969	0.977502
Faecalitalea cylindroides	tx2	SB	tx2SB	0.29627	0.253652	0.453189	NA	0.658268	abundance	48	5	0.552152	0.977502
Faecalibacterium sp HTFF	tx2	SB	tx2SB	0.305597	0.262528	0.288611	NA	0.582057	abundance	48	16	0.493925	0.977502
Alistipes senegalensis	tx2	SB	tx2SB	0.311393	0.513865	0.563653	NA	0.713861	abundance	48	16	0.809601	0.977502
Candidatus Cibionibacter quicibialis	tx2	SB	tx2SB	0.316664	0.0371892	3.59224e-06	NA	0.000132637	abundance	48	24	3.59224e-06	0.000854954
Lawsonibacter asaccharolyticus	tx2	SB	tx2SB	0.31992	0.132459	0.0422894	NA	0.258749	abundance	48	20	0.0827903	0.711406
Oscillospiraceae unclassified SGB15253	tx2	SB	tx2SB	0.321214	0.0183326	0.0362943	NA	0.255843	abundance	48	4	0.0712714	0.711406
Clostridium fessum	tx2	SB	tx2SB	0.321525	0.137549	0.0415965	NA	0.258749	abundance	48	23	0.0814628	0.711406
Mediterraneibacter faecis	tx2	SB	tx2SB	0.322649	0.17313	0.0871151	NA	0.347425	abundance	48	27	0.166641	0.893488
Roseburia faecis	tx2	SB	tx2SB	0.329291	0.194824	0.135082	NA	0.42746	abundance	48	18	0.251916	0.960345
Bifidobacterium animalis	tx2	SB	tx2SB	0.333805	0.236033	0.391823	NA	0.643512	abundance	48	4	0.630121	0.977502
Bittarella massiliensis	tx2	SB	tx2SB	0.335141	0.306008	0.298704	NA	0.583318	abundance	48	25	0.508184	0.977502
Blautia sp OF03 15BH	tx2	SB	tx2SB	0.346736	0.127392	0.109569	NA	0.395436	abundance	48	9	0.207132	0.893488
Oscillospiraceae bacterium Marseille Q3528	tx2	SB	tx2SB	0.365334	0.173443	0.0736335	NA	0.32131	abundance	48	17	0.141845	0.856545
Lachnospira eligens	tx2	SB	tx2SB	0.369985	0.2322	0.133909	NA	0.42746	abundance	48	31	0.249886	0.960345
Actinomyces urogenitalis	tx2	SB	tx2SB	0.377326	0.0902274	0.999991	NA	0.999991	abundance	48	3	0.531158	0.977502
Blautia SGB4815	tx2	SB	tx2SB	0.377956	0.505972	0.473184	NA	0.662527	abundance	48	21	0.528777	0.977502
Collinsella aerofaciens	tx2	SB	tx2SB	0.387393	0.318524	0.243032	NA	0.532064	abundance	48	34	0.426999	0.977502
GGB9061 SGB13979	tx2	SB	tx2SB	0.396588	0.246424	0.356478	NA	0.625907	abundance	48	5	0.552153	0.977502
GGB9707 SGB15229	tx2	SB	tx2SB	0.397272	0.237912	0.156274	NA	0.45329	abundance	48	14	0.288127	0.960345
Blautia wexlerae	tx2	SB	tx2SB	0.400938	0.144091	0.0127655	NA	0.143436	abundance	48	36	0.0253681	0.479767
Lachnospira sp NSJ 43	tx2	SB	tx2SB	0.410311	0.157033	0.0592395	NA	0.280351	abundance	48	10	0.11497	0.743952
Butyricimonas virosa	tx2	SB	tx2SB	0.438688	0.665716	0.544466	NA	0.69878	abundance	48	11	0.508851	0.977502
GGB3627 SGB4906	tx2	SB	tx2SB	0.440927	1.13311	0.798627	NA	0.86144	abundance	48	5	0.73149	0.977502
GGB1662 SGB2276	tx2	SB	tx2SB	0.445663	0.334873	0.311168	NA	0.588442	abundance	48	7	0.52551	0.977502
GGB9602 SGB15028	tx2	SB	tx2SB	0.44782	0.698076	0.574888	NA	0.720486	abundance	48	7	0.518715	0.977502
GGB3256 SGB4303	tx2	SB	tx2SB	0.451469	0.474829	0.364119	NA	0.625907	abundance	48	22	0.595655	0.977502
GGB4596 SGB6358	tx2	SB	tx2SB	0.454945	0.309274	0.38009	NA	0.637913	abundance	48	4	0.615711	0.977502
Bacteroides uniformis	tx2	SB	tx2SB	0.461494	0.38193	0.242559	NA	0.532064	abundance	48	38	0.426283	0.977502
Mediterraneibacter sp NSJ 151	tx2	SB	tx2SB	0.479117	0.239043	0.115546	NA	0.404832	abundance	48	10	0.217741	0.893488
Faecalibacterium prausnitzii	tx2	SB	tx2SB	0.481183	0.0680948	1.89368e-06	NA	8.26335e-05	abundance	48	36	1.89368e-06	0.000854954
Clostridium sp AT4	tx2	SB	tx2SB	0.486284	1.28469	0.782824	NA	0.856706	abundance	48	5	0.731466	0.977502
Lachnotalea sp AF33 28	tx2	SB	tx2SB	0.486821	0.291739	0.139417	NA	0.428976	abundance	48	19	0.259397	0.960345
Barnesiella intestinihominis	tx2	SB	tx2SB	0.48742	0.283165	0.113157	NA	0.402335	abundance	48	24	0.213509	0.893488
GGB9770 SGB15390	tx2	SB	tx2SB	0.497376	0.11988	0.0535099	NA	0.280351	abundance	48	7	0.104157	0.742736
Ruminococcus bovis	tx2	SB	tx2SB	0.502331	0.046608	0.0588992	NA	0.280351	abundance	48	4	0.114329	0.743952
Oscillospiraceae unclassified SGB15256	tx2	SB	tx2SB	0.502766	0.65334	0.497616	NA	0.668825	abundance	48	8	0.747611	0.977502
Bifidobacterium breve	tx2	SB	tx2SB	0.507957	0.340216	0.163543	NA	0.461311	abundance	48	24	0.300339	0.960345
Clostridium SGB6179	tx2	SB	tx2SB	0.508707	0.103648	0.123968	NA	0.421355	abundance	48	8	0.232568	0.938154
Enterococcus faecalis	tx2	SB	tx2SB	0.514599	0.433814	0.289816	NA	0.582057	abundance	48	13	0.495638	0.977502
Eubacterium sp AF34 35BH	tx2	SB	tx2SB	0.52856	0.522814	0.491083	NA	0.666765	abundance	48	5	0.731519	0.977502
GGB45613 SGB63326	tx2	SB	tx2SB	0.530422	0.522879	0.391087	NA	0.643512	abundance	48	8	0.400608	0.977502
Massilioclostridium coli	tx2	SB	tx2SB	0.531741	0.609428	0.422837	NA	0.656678	abundance	48	12	0.666882	0.977502
Enterocloster hominis	tx2	SB	tx2SB	0.556619	0.187251	0.0213204	NA	0.204027	abundance	48	17	0.0421862	0.600221
Wansuia hejianensis	tx2	SB	tx2SB	0.558915	0.529354	0.34434	NA	0.616729	abundance	48	15	0.516528	0.977502
GGB3304 SGB4367	tx2	SB	tx2SB	0.563202	0.380803	0.21323	NA	0.52381	abundance	48	10	0.380993	0.977502
Eubacterium ramulus	tx2	SB	tx2SB	0.582117	0.405985	0.185949	NA	0.485084	abundance	48	21	0.33732	0.977502
GGB9818 SGB15459	tx2	SB	tx2SB	0.583867	0.35132	0.195113	NA	0.498162	abundance	48	5	0.352158	0.977502
GGB9715 SGB15267	tx2	SB	tx2SB	0.586071	0.90405	0.563004	NA	0.713861	abundance	48	5	0.552154	0.977502
Roseburia intestinalis	tx2	SB	tx2SB	0.586847	0.697908	0.428209	NA	0.656678	abundance	48	16	0.673055	0.977502
Mediterraneibacter massiliensis	tx2	SB	tx2SB	0.59104	0.291148	0.179477	NA	0.477679	abundance	48	6	0.326742	0.975219
Eubacterium rectale	tx2	SB	tx2SB	0.594961	0.18421	0.00722202	NA	0.0962936	abundance	48	26	0.00722202	0.184162
Oscillospiraceae bacterium CLA AA H250	tx2	SB	tx2SB	0.596555	0.277629	0.0601587	NA	0.280351	abundance	48	20	0.116698	0.743952
Segatella brunsvicensis	tx2	SB	tx2SB	0.5978	0.337623	0.218641	NA	0.524978	abundance	48	6	0.389479	0.977502
bacterium 210917 DFI 7 65	tx2	SB	tx2SB	0.600453	0.348147	0.143049	NA	0.429498	abundance	48	13	0.265634	0.960345
Enterocloster clostridioformis	tx2	SB	tx2SB	0.60505	0.585526	0.410028	NA	0.651185	abundance	48	6	0.651933	0.977502
Oscillibacter hominis	tx2	SB	tx2SB	0.632299	0.34063	0.137312	NA	0.42746	abundance	48	11	0.25577	0.960345
GGB9790 SGB15413	tx2	SB	tx2SB	0.633406	0.0342997	0.03444	NA	0.250473	abundance	48	4	0.067694	0.711406
Dysosmobacter welbionis	tx2	SB	tx2SB	0.642952	0.149802	0.000915856	NA	0.0209339	abundance	48	29	0.000915856	0.0653921
Traorella massiliensis	tx2	SB	tx2SB	0.65285	0.387464	0.234042	NA	0.532064	abundance	48	4	0.413309	0.977502
Clostridiaceae bacterium Marseille Q4149	tx2	SB	tx2SB	0.6534	0.308362	0.078398	NA	0.334439	abundance	48	14	0.15065	0.885279
Wujia chipingensis	tx2	SB	tx2SB	0.659749	0.205205	0.0846827	NA	0.34392	abundance	48	7	0.162194	0.893488
Ruminococcus bicirculans	tx2	SB	tx2SB	0.664039	0.236969	0.0187311	NA	0.195455	abundance	48	23	0.0371113	0.588832
Anaerobutyricum hallii	tx2	SB	tx2SB	0.6658	0.436125	0.152771	NA	0.447135	abundance	48	26	0.282204	0.960345
GGB9636 SGB15107	tx2	SB	tx2SB	0.671091	0.402318	0.167854	NA	0.463045	abundance	48	11	0.307533	0.960345
GGB3433 SGB4573	tx2	SB	tx2SB	0.674566	1.83796	0.7488	NA	0.833931	abundance	48	4	0.936899	0.995463
Enterococcus avium	tx2	SB	tx2SB	0.677842	0.338357	0.0908813	NA	0.351798	abundance	48	15	0.173503	0.893488
Blautia obeum	tx2	SB	tx2SB	0.685605	0.312231	0.0483537	NA	0.273056	abundance	48	27	0.0943693	0.721475
Clostridiales bacterium KLE1615	tx2	SB	tx2SB	0.692369	0.743986	0.382654	NA	0.639979	abundance	48	16	0.618884	0.977502
Roseburia inulinivorans	tx2	SB	tx2SB	0.694057	0.313828	0.0578265	NA	0.280351	abundance	48	21	0.112309	0.743952
GGB3000 SGB3991	tx2	SB	tx2SB	0.696659	0.36469	0.307015	NA	0.588177	abundance	48	4	0.519772	0.977502
Eubacterium ventriosum	tx2	SB	tx2SB	0.697515	0.657035	0.329937	NA	0.612779	abundance	48	15	0.551016	0.977502
GGB9619 SGB15066	tx2	SB	tx2SB	0.7045	0.660892	0.348562	NA	0.621969	abundance	48	12	0.339205	0.977502
Pseudoflavonifractor capillosus	tx2	SB	tx2SB	0.705105	0.71432	0.395144	NA	0.643512	abundance	48	7	0.518714	0.977502
Gemmiger formicilis	tx2	SB	tx2SB	0.718535	0.184929	0.00171093	NA	0.0363473	abundance	48	31	0.00341894	0.13973
Roseburia hominis	tx2	SB	tx2SB	0.751381	0.543403	0.20098	NA	0.507738	abundance	48	21	0.361567	0.977502
Simiaoa sunii	tx2	SB	tx2SB	0.76425	0.171576	0.00430964	NA	0.0689542	abundance	48	16	0.0086007	0.204697
Clostridium innocuum	tx2	SB	tx2SB	0.768371	0.687116	0.448385	NA	0.658268	abundance	48	10	0.00663556	0.178255
Oscillibacter sp ER4	tx2	SB	tx2SB	0.788033	0.154763	0.000469569	NA	0.0125218	abundance	48	22	0.000469569	0.041909
GGB9730 SGB15291	tx2	SB	tx2SB	0.827255	0.272826	0.0288232	NA	0.231649	abundance	48	14	0.0568156	0.676106
Mediterraneibacter glycyrrhizinilyticus	tx2	SB	tx2SB	0.829185	1.3402	0.647275	NA	0.772866	abundance	48	4	0.875585	0.977502
Slackia isoflavoniconvertens	tx2	SB	tx2SB	0.831624	0.212401	0.00578346	NA	0.0816488	abundance	48	16	0.00578346	0.178255
Intestinimonas massiliensis	tx2	SB	tx2SB	0.848616	0.493926	0.335567	NA	0.615247	abundance	48	4	0.558528	0.977502
GGB4239 SGB5731	tx2	SB	tx2SB	0.865063	1.15948	0.591935	NA	0.724818	abundance	48	4	0.833483	0.977502
GGB9737 SGB15309	tx2	SB	tx2SB	0.893681	0.321034	0.108453	NA	0.394824	abundance	48	6	0.205143	0.893488
Ellagibacter isourolithinifaciens	tx2	SB	tx2SB	0.902668	0.666476	0.247066	NA	0.532064	abundance	48	10	0.433091	0.977502
GGB3278 SGB4328	tx2	SB	tx2SB	0.942731	0.667414	0.252666	NA	0.536636	abundance	48	8	0.441492	0.977502
Holdemania sp 1001095H 141210 F2	tx2	SB	tx2SB	0.951521	0.482977	0.169974	NA	0.464222	abundance	48	8	0.311057	0.960345
Fusicatenibacter saccharivorans	tx2	SB	tx2SB	0.95504	0.260477	0.00229105	NA	0.0422963	abundance	48	32	0.00229105	0.116843
Brotolimicola acetigignens	tx2	SB	tx2SB	0.975987	0.319063	0.0274856	NA	0.231649	abundance	48	15	0.0542157	0.667413
Ruminococcus sp AF41 9	tx2	SB	tx2SB	0.982983	0.274693	0.0245295	NA	0.218278	abundance	48	11	0.0484573	0.618496
Streptococcus anginosus	tx2	SB	tx2SB	0.988031	0.428943	0.708731	NA	0.817767	abundance	48	4	0.915162	0.990039
Gemmiger SGB15295	tx2	SB	tx2SB	0.991559	0.249288	0.0577828	NA	0.280351	abundance	48	6	0.112227	0.743952
GGB13489 SGB15224	tx2	SB	tx2SB	1.0006	0.330661	0.0395793	NA	0.258749	abundance	48	11	0.0775921	0.711406
Peptoniphilus lacrimalis	tx2	SB	tx2SB	1.01215	1.34814	0.531101	NA	0.685292	abundance	48	4	0.780134	0.977502
Lachnospiraceae bacterium CLA AA H244	tx2	SB	tx2SB	1.01647	0.320206	0.0245562	NA	0.218278	abundance	48	15	0.0485095	0.618496
Oscillospiraceae bacterium	tx2	SB	tx2SB	1.01799	0.277384	0.00880172	NA	0.105621	abundance	48	16	0.017526	0.367604
GGB9699 SGB15216	tx2	SB	tx2SB	1.05733	0.301118	0.008642	NA	0.105621	abundance	48	19	0.0172093	0.367604
GGB33469 SGB15236	tx2	SB	tx2SB	1.06111	0.3382	0.0200927	NA	0.200927	abundance	48	15	0.0397817	0.594751
GGB3480 SGB4648	tx2	SB	tx2SB	1.0934	0.289295	0.164782	NA	0.461311	abundance	48	5	0.302411	0.960345
Clostridium sp AM22 11AC	tx2	SB	tx2SB	1.0969	0.490726	0.0438395	NA	0.258749	abundance	48	29	0.0857571	0.711406
GGB45432 SGB63101	tx2	SB	tx2SB	1.09913	0.0961739	0.0531578	NA	0.280351	abundance	48	10	0.10349	0.742736
Actinomyces sp HMSC065F12	tx2	SB	tx2SB	1.12185	0.5144	0.270883	NA	0.562873	abundance	48	5	0.468388	0.977502
GGB9412 SGB14770	tx2	SB	tx2SB	1.12511	1.09629	0.491739	NA	0.666765	abundance	48	4	0.741671	0.977502
Mitsuokella jalaludinii	tx2	SB	tx2SB	1.13261	0.647554	0.330645	NA	0.612779	abundance	48	4	0.551964	0.977502
Collinsella bouchesdurhonensis	tx2	SB	tx2SB	1.18025	0.801388	0.379739	NA	0.637913	abundance	48	4	0.615276	0.977502
GGB3588 SGB4808	tx2	SB	tx2SB	1.1863	0.754412	0.213889	NA	0.52381	abundance	48	8	0.38203	0.977502
Victivallis lenta	tx2	SB	tx2SB	1.18695	0.562968	0.12556	NA	0.421355	abundance	48	8	0.235355	0.938789
GGB9767 SGB15385	tx2	SB	tx2SB	1.23012	1.04145	0.389368	NA	0.643512	abundance	48	6	0.192785	0.893488
Guopingia tenuis	tx2	SB	tx2SB	1.25479	0.950215	0.278363	NA	0.575923	abundance	48	5	0.47924	0.977502
GGB9760 SGB15373	tx2	SB	tx2SB	1.25776	0.239113	0.00337606	NA	0.0578754	abundance	48	14	0.00674073	0.178255
GGB4683 SGB6473	tx2	SB	tx2SB	1.26974	1.2803	0.425836	NA	0.656678	abundance	48	6	0.670336	0.977502
GGB3593 SGB4817	tx2	SB	tx2SB	1.28157	0.865038	0.212593	NA	0.52381	abundance	48	10	0.379989	0.977502
GGB9237 SGB14179	tx2	SB	tx2SB	1.35247	0.29274	0.135701	NA	0.42746	abundance	48	4	0.252988	0.960345
Streptococcus parasanguinis	tx2	SB	tx2SB	1.41952	0.141839	0.00905087	NA	0.105961	abundance	48	8	0.0180198	0.367604
Anaerostipes hadrus	tx2	SB	tx2SB	1.42129	0.373643	0.00174164	NA	0.0363473	abundance	48	33	0.00348025	0.13973
GGB9642 SGB15119	tx2	SB	tx2SB	1.501	0.902457	0.147324	NA	0.436516	abundance	48	14	0.272944	0.960345
Oscillibacter sp PC13	tx2	SB	tx2SB	1.57676	0.348285	0.141161	NA	0.429378	abundance	48	6	0.192845	0.893488
GGB8965 SGB13825	tx2	SB	tx2SB	1.61662	0.0500969	0.0196388	NA	0.200567	abundance	48	5	0.0388919	0.594751
GGB2996 SGB3983	tx2	SB	tx2SB	1.63551	1.22445	0.37066	NA	0.627769	abundance	48	5	0.552154	0.977502
GGB33469 SGB15237	tx2	SB	tx2SB	1.63964	0.764942	0.165303	NA	0.461311	abundance	48	6	0.303281	0.960345
GGB3740 SGB5077	tx2	SB	tx2SB	1.66575	1.68012	0.359751	NA	0.625907	abundance	48	8	0.590081	0.977502
Ruminococcus SGB4421	tx2	SB	tx2SB	1.68186	1.19893	0.295764	NA	0.583318	abundance	48	6	0.504052	0.977502
Ruminococcus lactaris	tx2	SB	tx2SB	1.71498	0.333654	0.00030711	NA	0.00867135	abundance	48	26	0.00030711	0.0313252
Holdemania filiformis	tx2	SB	tx2SB	1.76721	0.355425	0.00830442	NA	0.104898	abundance	48	14	0.0165399	0.367604
GGB9760 SGB15374	tx2	SB	tx2SB	1.79538	0.636459	0.0698797	NA	0.309619	abundance	48	10	0.134876	0.827966
GGB34228 SGB53814	tx2	SB	tx2SB	1.83604	1.73784	0.482512	NA	0.662527	abundance	48	4	0.732206	0.977502
Anaerostipes caccae	tx2	SB	tx2SB	1.83809	1.04186	0.363806	NA	0.625907	abundance	48	5	0.595257	0.977502
Eubacteriales unclassified SGB15150	tx2	SB	tx2SB	1.9365	0.601881	0.191841	NA	0.492427	abundance	48	4	0.34688	0.977502
GGB9747 SGB15356	tx2	SB	tx2SB	2.04242	0.39422	0.00352259	NA	0.058305	abundance	48	12	0.00352259	0.13973
Intestinimonas butyriciproducens	tx2	SB	tx2SB	2.07575	0.404679	0.0143662	NA	0.156722	abundance	48	14	0.028526	0.522246
Holdemania massiliensis	tx2	SB	tx2SB	2.40981	0.466628	0.0600591	NA	0.280351	abundance	48	6	0.116511	0.743952
Clostridium SGB4750	tx2	SB	tx2SB	3.38298	0.203747	0.0378426	NA	0.255843	abundance	48	12	0.0742531	0.711406
GGB9347 SGB14313	tx2	SB	tx2SB	4.00812	2.37537	0.340586	NA	0.616729	abundance	48	4	0.565173	0.977502
