# Supplementary material for: The Effect of Sodium Benzoate on the Gut Microbiome Across Age Groups
Source: Foods. 2025 Aug 24;14(17):2949. doi: 10.3390/foods14172949 (PMC12428287; doi:10.3390/foods14172949)
Supplement: Supplementary file 1 [file foods-14-02949-s001.zip › Table S2.xlsx]

## Sheet: Sig KO Changes
feature	metadata	value	coef	stderr	N	N.not.0	pval	qval	NOTFOUND
K00666	tx2	SB	1.04847	0.368023	48	32	0.00908569	0.0212289	K00666; fatty-acyl-CoA synthase [EC:6.2.1.-]
K05985	tx2	SB	0.964184	0.265618	48	43	0.0014031	0.00486807	rnmV; ribonuclease M5 [EC:3.1.26.8]
K01819	tx2	SB	0.941528	0.283362	48	44	0.00296361	0.00862897	E5.3.1.26, lacA, lacB; galactose-6-phosphate isomerase [EC:5.3.1.26]
K07260	tx2	SB	0.939065	0.279691	48	30	0.00272476	0.00804638	vanY; zinc D-Ala-D-Ala carboxypeptidase [EC:3.4.17.14]
K15533	tx2	SB	0.919069	0.290911	48	33	0.00438455	0.0117147	K15533; 1,3-beta-galactosyl-N-acetylhexosamine phosphorylase [EC:2.4.1.211]
K18013	tx2	SB	0.914082	0.330716	48	18	0.0110464	0.0248995	kce; 3-keto-5-aminohexanoate cleavage enzyme [EC:2.3.1.247]
K07035	tx2	SB	0.911558	0.367381	48	37	0.020838	0.0416158	K07035; uncharacterized protein
K19117	tx2	SB	0.85053	0.260529	48	33	0.00340812	0.00956245	csd1, cas8c; CRISPR-associated protein Csd1
K02502	tx2	SB	0.820366	0.331837	48	33	0.0212558	0.0423688	hisZ; ATP phosphoribosyltransferase regulatory subunit
K06334	tx2	SB	0.819935	0.279329	48	37	0.00743358	0.0179862	cotJC; spore coat protein JC
K03484	tx2	SB	0.808408	0.122684	48	45	1.00776e-06	0.000211388	scrR; LacI family transcriptional regulator, sucrose operon repressor
K16926	tx2	SB	0.803062	0.303685	48	42	0.0144909	0.0308702	htsT; energy-coupling factor transport system substrate-specific component
K21993	tx2	SB	0.799124	0.333746	48	24	0.0251888	0.0486092	NOTFOUND
K16248	tx2	SB	0.771423	0.225784	48	28	0.00236132	0.00726237	gutA, gutP; probable glucitol transport protein GutA
K06383	tx2	SB	0.759548	0.280272	48	33	0.0124909	0.0274113	spoIIGA; stage II sporulation protein GA (sporulation sigma-E factor processing peptidase) [EC:3.4.23.-]
K10670	tx2	SB	0.758379	0.269577	48	15	0.00986569	0.0227064	grdA; glycine/sarcosine/betaine reductase complex component A [EC:1.21.4.2 1.21.4.3 1.21.4.4]
K09765	tx2	SB	0.746919	0.200465	48	39	0.00110827	0.0041122	queH; epoxyqueuosine reductase [EC:1.17.99.6]
K09976	tx2	SB	0.742753	0.280027	48	12	0.0142307	0.0304097	K09976; uncharacterized protein
K05919	tx2	SB	0.735546	0.29541	48	24	0.0204433	0.0409854	dfx; superoxide reductase [EC:1.15.1.2]
K20490	tx2	SB	0.720275	0.202842	48	42	0.00170277	0.00559475	NOTFOUND
K02809	tx2	SB	0.703198	0.188658	48	46	0.00110434	0.00410861	NOTFOUND
K02810	tx2	SB	0.703198	0.188658	48	46	0.00110434	0.00410861	scrA, sacP, sacX, ptsS; sucrose PTS system EIIBCA or EIIBC component [EC:2.7.1.211]
K07586	tx2	SB	0.695137	0.285869	48	14	0.0232282	0.0455783	ygaC; uncharacterized protein
K06896	tx2	SB	0.690802	0.196356	48	30	0.00184481	0.00597011	mapP; maltose 6'-phosphate phosphatase [EC:3.1.3.90]
K15921	tx2	SB	0.684696	0.230804	48	31	0.00691126	0.0169601	xynD; arabinoxylan arabinofuranohydrolase [EC:3.2.1.55]
K16881	tx2	SB	0.678818	0.235937	48	19	0.00851192	0.0200462	K16881; mannose-1-phosphate guanylyltransferase / phosphomannomutase [EC:2.7.7.13 5.4.2.8]
K07768	tx2	SB	0.676629	0.194887	48	36	0.00206459	0.00648425	senX3; two-component system, OmpR family, sensor histidine kinase SenX3 [EC:2.7.13.3]
K11145	tx2	SB	0.672291	0.164611	48	44	0.000456419	0.00221126	mrnC; mini-ribonuclease III [EC:3.1.26.-]
K17331	tx2	SB	0.663405	0.236285	48	32	0.00999278	0.0229607	dasC; N,N'-diacetylchitobiose transport system permease protein
K03465	tx2	SB	0.660217	0.235846	48	40	0.0101851	0.0233379	thyX, thy1; thymidylate synthase (FAD) [EC:2.1.1.148]
K07496	tx2	SB	0.642686	0.221344	48	48	0.00800507	0.0190795	K07496; putative transposase
K10117	tx2	SB	0.642543	0.170462	48	48	0.000995577	0.00384524	msmE; raffinose/stachyose/melibiose transport system substrate-binding protein
K19506	tx2	SB	0.639696	0.202558	48	33	0.00439703	0.0117254	gfrA; fructoselysine/glucoselysine PTS system EIIA component [EC:2.7.1.-]
K00690	tx2	SB	0.628134	0.128959	48	46	6.42747e-05	0.000582683	E2.4.1.7; sucrose phosphorylase [EC:2.4.1.7]
K01802	tx2	SB	0.625628	0.14174	48	43	0.000200641	0.0012269	E5.2.1.8; peptidylprolyl isomerase [EC:5.2.1.8]
K09749	tx2	SB	0.624596	0.192484	48	24	0.00357305	0.0098902	K09749; uncharacterized protein
K21011	tx2	SB	0.613558	0.133689	48	46	0.00012951	0.000920761	NOTFOUND
K01227	tx2	SB	0.61278	0.237259	48	15	0.0166393	0.0346472	ENGASE; mannosyl-glycoprotein endo-beta-N-acetylglucosaminidase [EC:3.2.1.96]
K18640	tx2	SB	0.610439	0.204998	48	39	0.00673227	0.0166087	parM, stbA; plasmid segregation protein ParM
K12510	tx2	SB	0.602934	0.184957	48	43	0.00344731	0.00962558	tadB; tight adherence protein B
K10006	tx2	SB	0.602454	0.12994	48	46	0.000115203	0.000860294	gluC; glutamate transport system permease protein
K00702	tx2	SB	0.602057	0.240676	48	30	0.0199272	0.040125	E2.4.1.20; cellobiose phosphorylase [EC:2.4.1.20]
K21903	tx2	SB	0.597133	0.247783	48	44	0.0243557	0.0472987	NOTFOUND
K02913	tx2	SB	0.594366	0.150782	48	48	0.000649808	0.00279771	RP-L33, MRPL33, rpmG; large subunit ribosomal protein L33
K06330	tx2	SB	0.594339	0.112849	48	46	2.41326e-05	0.000368106	cotH; spore coat protein H
K20074	tx2	SB	0.59025	0.207211	48	45	0.00909384	0.0212354	NOTFOUND
K20492	tx2	SB	0.589818	0.0940164	48	45	2.11477e-06	0.000219705	NOTFOUND
K06396	tx2	SB	0.584607	0.219183	48	40	0.0137638	0.0297179	spoIIIAG; stage III sporulation protein AG
K05896	tx2	SB	0.579274	0.165873	48	48	0.00196466	0.00625077	scpA; segregation and condensation protein A
K10546	tx2	SB	0.57319	0.180242	48	35	0.00417205	0.0112483	chvE; putative multiple sugar transport system substrate-binding protein
K07736	tx2	SB	0.56898	0.197097	48	41	0.00832304	0.0196928	carD; CarD family transcriptional regulator, regulator of rRNA transcription
K00620	tx2	SB	0.568489	0.0953611	48	46	4.44993e-06	0.000226555	argJ; glutamate N-acetyltransferase / amino-acid N-acetyltransferase [EC:2.3.1.35 2.3.1.1]
K07177	tx2	SB	0.567712	0.138818	48	40	0.000450215	0.00219698	K07177; Lon-like protease
K01493	tx2	SB	0.552197	0.185969	48	41	0.00686734	0.0168917	comEB; dCMP deaminase [EC:3.5.4.12]
K18672	tx2	SB	0.546278	0.167117	48	37	0.00337377	0.00950332	dacA; diadenylate cyclase [EC:2.7.7.85]
K18349	tx2	SB	0.544685	0.187499	48	33	0.00797843	0.0190273	vanRC, vanRE, vanRG; two-component system, OmpR family, response regulator VanR
K01880	tx2	SB	0.542153	0.0968891	48	47	1.07805e-05	0.000280031	GARS, glyS1; glycyl-tRNA synthetase [EC:6.1.1.14]
K16924	tx2	SB	0.537657	0.154588	48	40	0.00203424	0.00641806	mtsT; energy-coupling factor transport system substrate-specific component
K04794	tx2	SB	0.536245	0.122702	48	36	0.000223707	0.00132501	PTH2, PTRH2; peptidyl-tRNA hydrolase, PTH2 family [EC:3.1.1.29]
K08681	tx2	SB	0.535471	0.146504	48	46	0.00131953	0.00467463	pdxT, pdx2; pyridoxal 5'-phosphate synthase pdxT subunit [EC:4.3.3.6]
K06333	tx2	SB	0.534139	0.207802	48	38	0.0171036	0.0352952	cotJB; spore coat protein JB
K02103	tx2	SB	0.530414	0.141784	48	35	0.00106787	0.00403438	araR; GntR family transcriptional regulator, arabinose operon transcriptional repressor
K10119	tx2	SB	0.529013	0.0888401	48	47	4.52299e-06	0.000226555	msmG; raffinose/stachyose/melibiose transport system permease protein
K02662	tx2	SB	0.525582	0.132524	48	40	0.000612192	0.00268976	pilM; type IV pilus assembly protein PilM
K09157	tx2	SB	0.525403	0.105435	48	47	4.86264e-05	0.000508556	K09157; uncharacterized protein
K13527	tx2	SB	0.523201	0.0937268	48	43	1.11393e-05	0.000283632	mpa; proteasome-associated ATPase
K03091	tx2	SB	0.518182	0.12649	48	48	0.000442418	0.00217903	sigH; RNA polymerase sporulation-specific sigma factor
K10040	tx2	SB	0.517547	0.105633	48	41	5.9857e-05	0.000558486	peb1B, glnP, glnM; aspartate/glutamate/glutamine transport system permease protein
K03705	tx2	SB	0.514125	0.0858716	48	48	4.18394e-06	0.000226555	hrcA; heat-inducible transcriptional repressor
K07473	tx2	SB	0.513664	0.131424	48	46	0.000705997	0.00295196	dinJ; DNA-damage-inducible protein J
K02027	tx2	SB	0.51046	0.079789	48	47	1.57828e-06	0.000211388	ABC.MS.S; multiple sugar transport system substrate-binding protein
K08217	tx2	SB	0.510139	0.0949243	48	47	1.85278e-05	0.000334593	mef; MFS transporter, DHA3 family, macrolide efflux protein
K07503	tx2	SB	0.508263	0.0945274	48	44	1.84043e-05	0.000334593	nucS; endonuclease [EC:3.1.-.-]
K08999	tx2	SB	0.504062	0.173042	48	36	0.00783223	0.0187648	K08999; uncharacterized protein
K01523	tx2	SB	0.501856	0.142174	48	48	0.00179259	0.00582382	hisE; phosphoribosyl-ATP pyrophosphohydrolase [EC:3.6.1.31]
K09762	tx2	SB	0.497343	0.113634	48	48	0.000220152	0.00130956	whiA; cell division protein WhiA
K21471	tx2	SB	0.494937	0.0974388	48	45	3.83103e-05	0.000444314	NOTFOUND
K01697	tx2	SB	0.492528	0.108906	48	44	0.000153042	0.00102524	CBS; cystathionine beta-synthase [EC:4.2.1.22]
K07284	tx2	SB	0.491121	0.0976295	48	46	4.32519e-05	0.00047383	srtA; sortase A [EC:3.4.22.70]
K21600	tx2	SB	0.48823	0.0999351	48	44	6.19764e-05	0.000573109	NOTFOUND
K11050	tx2	SB	0.485928	0.19928	48	35	0.0228878	0.0451664	cylA; multidrug/hemolysin transport system ATP-binding protein
K09772	tx2	SB	0.485853	0.0639547	48	48	1.02942e-07	0.000131457	sepF; cell division inhibitor SepF
K07718	tx2	SB	0.485077	0.136947	48	37	0.00173991	0.00568828	yesM; two-component system, sensor histidine kinase YesM [EC:2.7.13.3]
K06374	tx2	SB	0.484635	0.131982	48	37	0.00126557	0.00455342	spmB; spore maturation protein B
K12992	tx2	SB	0.483863	0.199409	48	33	0.0234915	0.0460079	rfbN, wbaN; O-antigen biosynthesis alpha-1,3-rhamnosyltransferase [EC:2.4.1.377]
K02756	tx2	SB	0.482655	0.177334	48	48	0.0121632	0.026881	NOTFOUND
K02757	tx2	SB	0.482655	0.177334	48	48	0.0121632	0.026881	bglF, bglP; beta-glucoside PTS system EIICBA component [EC:2.7.1.-]
K02755	tx2	SB	0.481229	0.177531	48	48	0.0124729	0.0273995	bglFa; beta-glucoside PTS system EIIA component [EC:2.7.1.-]
K01182	tx2	SB	0.480809	0.134553	48	43	0.00161179	0.00536164	IMA, malL; oligo-1,6-glucosidase [EC:3.2.1.10]
K03205	tx2	SB	0.480773	0.0655789	48	45	1.8545e-07	0.000131457	virD4, lvhD4; type IV secretion system protein VirD4 [EC:7.4.2.8]
K11051	tx2	SB	0.480576	0.181707	48	23	0.0144782	0.030859	cylB; multidrug/hemolysin transport system permease protein
K08600	tx2	SB	0.479802	0.113476	48	41	0.000318816	0.00171245	srtB; sortase B [EC:3.4.22.71]
K04757	tx2	SB	0.479136	0.183605	48	35	0.0156693	0.0328414	rsbW; serine/threonine-protein kinase RsbW [EC:2.7.11.1]
K07166	tx2	SB	0.478005	0.128708	48	47	0.00114168	0.00420893	K07166; ACT domain-containing protein
K19508	tx2	SB	0.474859	0.179056	48	28	0.014244	0.0304223	gfrC; fructoselysine/glucoselysine PTS system EIIC component
K10008	tx2	SB	0.474528	0.105451	48	43	0.000161882	0.00106529	gluA; glutamate transport system ATP-binding protein [EC:7.4.2.1]
K03727	tx2	SB	0.472607	0.114266	48	37	0.00040112	0.00204601	helY; ATP-dependent RNA helicase HelY [EC:3.6.4.-]
K08744	tx2	SB	0.472399	0.134614	48	45	0.00188488	0.00607137	CRLS; cardiolipin synthase (CMP-forming) [EC:2.7.8.41]
K20461	tx2	SB	0.472271	0.15386	48	36	0.00542558	0.0139573	NOTFOUND
K06024	tx2	SB	0.472223	0.0989425	48	48	8.20393e-05	0.00068262	scpB; segregation and condensation protein B
K12132	tx2	SB	0.470465	0.0849033	48	48	1.23103e-05	0.00029041	prkC, stkP; eukaryotic-like serine/threonine-protein kinase [EC:2.7.11.1]
K02434	tx2	SB	0.468455	0.118891	48	48	0.000652509	0.00280167	gatB, PET112; aspartyl-tRNA(Asn)/glutamyl-tRNA(Gln) amidotransferase subunit B [EC:6.3.5.6 6.3.5.7]
K16785	tx2	SB	0.467164	0.0604344	48	46	7.68897e-08	0.000131457	ecfT; energy-coupling factor transport system permease protein
K07030	tx2	SB	0.465979	0.0787578	48	42	4.95606e-06	0.000229683	fakA; fatty acid kinase [EC:2.7.2.18]
K10118	tx2	SB	0.463294	0.0906398	48	46	3.54019e-05	0.000428538	msmF; raffinose/stachyose/melibiose transport system permease protein
K01740	tx2	SB	0.462264	0.137436	48	46	0.0026858	0.00796531	metY; O-acetylhomoserine (thiol)-lyase [EC:2.5.1.49]
K13640	tx2	SB	0.462008	0.141638	48	34	0.00343047	0.00959146	hspR; MerR family transcriptional regulator, heat shock protein HspR
K01858	tx2	SB	0.460002	0.139555	48	37	0.00315886	0.00905771	INO1, ISYNA1; myo-inositol-1-phosphate synthase [EC:5.5.1.4]
K16899	tx2	SB	0.457909	0.128824	48	44	0.00168778	0.00555724	addB; ATP-dependent helicase/nuclease subunit B [EC:5.6.2.4 3.1.-.-]
K22306	tx2	SB	0.457573	0.0928882	48	29	5.60339e-05	0.000534834	NOTFOUND
K01421	tx2	SB	0.455413	0.0784214	48	46	6.45126e-06	0.000234338	yhgE; putative membrane protein
K21672	tx2	SB	0.455355	0.123789	48	34	0.00124549	0.00450777	NOTFOUND
K05346	tx2	SB	0.455206	0.144435	48	37	0.00446522	0.0118775	deoR; deoxyribonucleoside regulator
K07979	tx2	SB	0.454524	0.104344	48	42	0.00023183	0.00135754	ytrA; GntR family transcriptional regulator
K13573	tx2	SB	0.454162	0.136656	48	33	0.00295867	0.00862668	pafC; proteasome accessory factor C
K13747	tx2	SB	0.445299	0.125013	48	39	0.00165714	0.00546937	nspC; carboxynorspermidine decarboxylase [EC:4.1.1.96]
K13829	tx2	SB	0.443914	0.0974065	48	39	0.000140301	0.00096927	aroKB; shikimate kinase / 3-dehydroquinate synthase [EC:2.7.1.71 4.2.3.4]
K19157	tx2	SB	0.442184	0.144418	48	46	0.00552437	0.0141588	yafQ; mRNA interferase YafQ [EC:3.1.-.-]
K03710	tx2	SB	0.437706	0.115209	48	46	0.000924929	0.00363321	K03710; GntR family transcriptional regulator
K02808	tx2	SB	0.436454	0.123876	48	34	0.00182154	0.00590861	NOTFOUND
K13571	tx2	SB	0.435714	0.0776988	48	44	1.04668e-05	0.000276299	pafA; proteasome accessory factor A [EC:6.3.1.19]
K00016	tx2	SB	0.433341	0.0929254	48	48	0.000107724	0.000832904	LDH, ldh; L-lactate dehydrogenase [EC:1.1.1.27]
K02025	tx2	SB	0.432596	0.0829933	48	48	2.75838e-05	0.000389551	ABC.MS.P; multiple sugar transport system permease protein
K07469	tx2	SB	0.430462	0.164838	48	32	0.015605	0.0327485	mop; aldehyde oxidoreductase [EC:1.2.99.7]
K09118	tx2	SB	0.428722	0.123411	48	45	0.0020544	0.00646691	K09118; uncharacterized protein
K02077	tx2	SB	0.423981	0.146689	48	42	0.00825513	0.0195635	ABC.ZM.S; zinc/manganese transport system substrate-binding protein
K16927	tx2	SB	0.42374	0.154925	48	24	0.0117978	0.0262652	cbrT; energy-coupling factor transport system substrate-specific component
K01200	tx2	SB	0.419414	0.115196	48	39	0.00136607	0.00479476	pulA; pullulanase [EC:3.2.1.41]
K07023	tx2	SB	0.419302	0.15052	48	40	0.0105096	0.0239364	YGK1, HDDC2; 5'-deoxynucleotidase [EC:3.1.3.89]
K07009	tx2	SB	0.418683	0.0746865	48	46	1.05143e-05	0.000276299	gatD; lipid II isoglutaminyl synthase (glutamine-hydrolysing) [EC:6.3.5.13]
K17319	tx2	SB	0.418245	0.0983301	48	44	0.000299357	0.00163756	lplB; putative aldouronate transport system permease protein
K06023	tx2	SB	0.417855	0.102908	48	46	0.00048406	0.00231195	hprK, ptsK; HPr kinase/phosphorylase [EC:2.7.11.- 2.7.4.-]
K18205	tx2	SB	0.417843	0.097486	48	38	0.000275914	0.00153565	hypBA1; non-reducing end beta-L-arabinofuranosidase [EC:3.2.1.185]
K01201	tx2	SB	0.415258	0.137195	48	41	0.00600042	0.0151529	GBA, srfJ; glucosylceramidase [EC:3.2.1.45]
K02671	tx2	SB	0.415002	0.123674	48	28	0.00273722	0.00807744	pilV; type IV pilus assembly protein PilV
K06346	tx2	SB	0.413421	0.117011	48	42	0.00177812	0.0057904	jag; spoIIIJ-associated protein
K01214	tx2	SB	0.409945	0.0809206	48	46	3.9607e-05	0.000449221	ISA, treX; isoamylase [EC:3.2.1.68]
K12511	tx2	SB	0.407684	0.160074	48	35	0.0180246	0.0368297	tadC; tight adherence protein C
K06147	tx2	SB	0.407255	0.0733554	48	47	1.1996e-05	0.00029041	ABCB-BAC; ATP-binding cassette, subfamily B, bacterial
K16786	tx2	SB	0.404052	0.0739787	48	48	1.49489e-05	0.000308614	ecfA1; energy-coupling factor transport system ATP-binding protein [EC:7.-.-.-]
K02120	tx2	SB	0.402992	0.110838	48	46	0.0013829	0.00482911	ATPVD, ntpD, atpD; V/A-type H+/Na+-transporting ATPase subunit D
K06215	tx2	SB	0.402715	0.122358	48	45	0.00319657	0.00914692	pdxS, pdx1; pyridoxal 5'-phosphate synthase pdxS subunit [EC:4.3.3.6]
K02435	tx2	SB	0.401751	0.0942923	48	48	0.00029402	0.00161051	gatC, GATC; aspartyl-tRNA(Asn)/glutamyl-tRNA(Gln) amidotransferase subunit C [EC:6.3.5.6 6.3.5.7]
K03549	tx2	SB	0.400943	0.0804342	48	48	4.84432e-05	0.00050792	kup; KUP system potassium uptake protein
K06962	tx2	SB	0.398723	0.115667	48	34	0.00219257	0.00680893	K06962; uncharacterized protein
K07457	tx2	SB	0.395093	0.162973	48	21	0.0236048	0.0461644	K07457; endonuclease III related protein
K06987	tx2	SB	0.394104	0.118881	48	36	0.00301839	0.00872726	K06987; uncharacterized protein
K20491	tx2	SB	0.391437	0.133087	48	29	0.00733301	0.0177843	NOTFOUND
K08384	tx2	SB	0.389973	0.0995099	48	37	0.000687855	0.00290241	spoVD; stage V sporulation protein D (sporulation-specific penicillin-binding protein)
K06397	tx2	SB	0.387921	0.140317	48	40	0.0110297	0.0248752	spoIIIAH; stage III sporulation protein AH
K06972	tx2	SB	0.387908	0.148249	48	37	0.0154252	0.0325104	PITRM1, PreP, CYM1; presequence protease [EC:3.4.24.-]
K03529	tx2	SB	0.387348	0.107859	48	46	0.00154278	0.0052036	smc; chromosome segregation protein
K06216	tx2	SB	0.387018	0.162658	48	12	0.0260243	0.049932	rbsU; putative ribose uptake protein
K01693	tx2	SB	0.385888	0.0726027	48	47	2.14231e-05	0.000354377	hisB; imidazoleglycerol-phosphate dehydratase [EC:4.2.1.19]
K16787	tx2	SB	0.383395	0.0759768	48	48	4.15968e-05	0.000466448	ecfA2; energy-coupling factor transport system ATP-binding protein [EC:7.-.-.-]
K02786	tx2	SB	0.380891	0.132532	48	32	0.00857439	0.0201747	lacF; lactose PTS system EIIA component [EC:2.7.1.207]
K14086	tx2	SB	0.378024	0.125162	48	33	0.00609316	0.0153419	echA; ech hydrogenase subunit A
K02124	tx2	SB	0.376097	0.125569	48	41	0.00646346	0.0160696	ATPVK, ntpK, atpK; V/A-type H+/Na+-transporting ATPase subunit K
K02433	tx2	SB	0.375983	0.0631964	48	48	4.58008e-06	0.000226555	gatA, QRSL1; aspartyl-tRNA(Asn)/glutamyl-tRNA(Gln) amidotransferase subunit A [EC:6.3.5.6 6.3.5.7]
K00243	tx2	SB	0.375898	0.120159	48	36	0.00471933	0.0124095	K00243; uncharacterized protein
K03090	tx2	SB	0.37007	0.136162	48	34	0.0122706	0.0270709	sigB; RNA polymerase sigma-B factor
K19355	tx2	SB	0.369051	0.122667	48	14	0.00626294	0.0156555	MAN; mannan endo-1,4-beta-mannosidase [EC:3.2.1.78]
K07105	tx2	SB	0.368387	0.103214	48	36	0.0016284	0.00539727	K07105; uncharacterized protein
K10254	tx2	SB	0.368346	0.0568992	48	42	1.32029e-06	0.000211388	ohyA, sph; oleate hydratase [EC:4.2.1.53]
K16898	tx2	SB	0.367778	0.0944567	48	45	0.000732389	0.00303028	addA; ATP-dependent helicase/nuclease subunit A [EC:5.6.2.4 3.1.-.-]
K07502	tx2	SB	0.366779	0.140692	48	34	0.0157618	0.0329689	yprB; uncharacterized protein
K20460	tx2	SB	0.366312	0.12783	48	40	0.00874171	0.0204944	NOTFOUND
K06902	tx2	SB	0.366159	0.118184	48	46	0.00506896	0.0131704	UMF1; MFS transporter, UMF1 family
K00324	tx2	SB	0.364576	0.128008	48	46	0.00910382	0.0212354	pntA; H+-translocating NAD(P) transhydrogenase subunit alpha [EC:1.6.1.2 7.1.1.1]
K06923	tx2	SB	0.363997	0.110332	48	40	0.00313702	0.00900755	K06923; uncharacterized protein
K05822	tx2	SB	0.359323	0.115788	48	41	0.00500847	0.0130541	dapH, dapD; tetrahydrodipicolinate N-acetyltransferase [EC:2.3.1.89]
K21012	tx2	SB	0.358774	0.144218	48	24	0.0205429	0.0411452	NOTFOUND
K17810	tx2	SB	0.356999	0.118235	48	38	0.00610567	0.0153641	asl; D-aspartate ligase [EC:6.3.1.12]
K08168	tx2	SB	0.355981	0.0992468	48	41	0.00155956	0.00523892	tetB; MFS transporter, DHA2 family, metal-tetracycline-proton antiporter
K13059	tx2	SB	0.350922	0.13345	48	40	0.0149808	0.0317024	nahK, lnpB; N-acetylhexosamine 1-kinase [EC:2.7.1.162]
K02283	tx2	SB	0.350008	0.0915078	48	42	0.000868136	0.00345921	cpaF, tadA; pilus assembly protein CpaF [EC:7.4.2.8]
K03524	tx2	SB	0.349495	0.049915	48	48	3.8981e-07	0.000161849	birA; BirA family transcriptional regulator, biotin operon repressor / biotin---[acetyl-CoA-carboxylase] ligase [EC:6.3.4.15]
K03488	tx2	SB	0.344373	0.126307	48	48	0.012033	0.0266741	licT, bglG; beta-glucoside operon transcriptional antiterminator
K06385	tx2	SB	0.343198	0.117071	48	39	0.00750027	0.0181158	spoIIP; stage II sporulation protein P
K02034	tx2	SB	0.343075	0.0754502	48	46	0.000143952	0.000986286	ABC.PE.P1; peptide/nickel transport system permease protein
K13787	tx2	SB	0.342619	0.125057	48	35	0.0116753	0.0260203	idsA; geranylgeranyl diphosphate synthase, type I [EC:2.5.1.1 2.5.1.10 2.5.1.29]
K01496	tx2	SB	0.341586	0.112048	48	47	0.00570027	0.0145199	hisI; phosphoribosyl-AMP cyclohydrolase [EC:3.5.4.19]
K12308	tx2	SB	0.340782	0.0907203	48	46	0.00102807	0.00393777	bgaB, lacA; beta-galactosidase [EC:3.2.1.23]
K11358	tx2	SB	0.340778	0.123067	48	46	0.0109181	0.0246905	yhdR; aspartate aminotransferase [EC:2.6.1.1]
K07584	tx2	SB	0.338309	0.139013	48	36	0.0231279	0.0454888	ysxB; uncharacterized protein
K01677	tx2	SB	0.337652	0.0965734	48	37	0.00194542	0.00621131	E4.2.1.2AA, fumA; fumarate hydratase subunit alpha [EC:4.2.1.2]
K19509	tx2	SB	0.335934	0.135166	48	32	0.02065	0.04132	gfrD; fructoselysine/glucoselysine PTS system EIID component
K11189	tx2	SB	0.32868	0.108327	48	48	0.00589736	0.0149258	NOTFOUND
K01443	tx2	SB	0.327599	0.12666	48	48	0.0165029	0.0343975	nagA, AMDHD2; N-acetylglucosamine-6-phosphate deacetylase [EC:3.5.1.25]
K06958	tx2	SB	0.327237	0.0715745	48	48	0.000135273	0.000942369	rapZ; RNase adapter protein RapZ
K07003	tx2	SB	0.327211	0.101462	48	36	0.00374818	0.0102519	K07003; uncharacterized protein
K06403	tx2	SB	0.325885	0.136673	48	33	0.0257405	0.0494332	spoVAA; stage V sporulation protein AA
K20116	tx2	SB	0.325163	0.120354	48	26	0.0127291	0.0278165	NOTFOUND
K20117	tx2	SB	0.325163	0.120354	48	26	0.0127291	0.0278165	NOTFOUND
K20118	tx2	SB	0.325163	0.120354	48	26	0.0127291	0.0278165	NOTFOUND
K06012	tx2	SB	0.320433	0.0767862	48	36	0.00036578	0.00190794	gpr; spore protease [EC:3.4.24.78]
K00847	tx2	SB	0.317323	0.0973772	48	47	0.00345695	0.00963305	E2.7.1.4, scrK; fructokinase [EC:2.7.1.4]
K19068	tx2	SB	0.317168	0.121652	48	25	0.0157549	0.0329689	wbjC; UDP-2-acetamido-2,6-beta-L-arabino-hexul-4-ose reductase [EC:1.1.1.367]
K01756	tx2	SB	0.31381	0.0986654	48	48	0.00416786	0.0112443	purB, ADSL; adenylosuccinate lyase [EC:4.3.2.2]
K21071	tx2	SB	0.30912	0.0882031	48	42	0.00190637	0.00611687	NOTFOUND
K02026	tx2	SB	0.308697	0.0988906	48	48	0.00479552	0.012586	ABC.MS.P1; multiple sugar transport system permease protein
K01537	tx2	SB	0.308072	0.0769073	48	42	0.000554551	0.00251914	ATP2C; P-type Ca2+ transporter type 2C [EC:7.2.2.10]
K07090	tx2	SB	0.307218	0.0910107	48	48	0.00260801	0.00777906	K07090; uncharacterized protein
K01624	tx2	SB	0.303776	0.0914547	48	48	0.0029715	0.00863984	FBA, fbaA; fructose-bisphosphate aldolase, class II [EC:4.1.2.13]
K06382	tx2	SB	0.302975	0.0751779	48	40	0.000521998	0.00241621	spoIIE; stage II sporulation protein E [EC:3.1.3.16]
K03215	tx2	SB	0.302426	0.122667	48	47	0.021574	0.0428724	rumA; 23S rRNA (uracil1939-C5)-methyltransferase [EC:2.1.1.190]
K00878	tx2	SB	0.302247	0.0549846	48	48	1.37152e-05	0.000298143	thiM; hydroxyethylthiazole kinase [EC:2.7.1.50]
K15986	tx2	SB	0.300018	0.121443	48	45	0.021338	0.0424714	ppaC; manganese-dependent inorganic pyrophosphatase [EC:3.6.1.1]
K02108	tx2	SB	0.298258	0.0724729	48	48	0.000422197	0.00212223	ATPF0A, atpB; F-type H+-transporting ATPase subunit a
K00571	tx2	SB	0.2882	0.108275	48	35	0.0139346	0.0299357	E2.1.1.72; site-specific DNA-methyltransferase (adenine-specific) [EC:2.1.1.72]
K06394	tx2	SB	0.285551	0.0700611	48	40	0.00046602	0.00224468	spoIIIAE; stage III sporulation protein AE
K00075	tx2	SB	0.28441	0.0696101	48	48	0.00045455	0.00220736	murB; UDP-N-acetylmuramate dehydrogenase [EC:1.3.1.98]
K14155	tx2	SB	0.281345	0.107424	48	48	0.0153424	0.0323851	patB, malY; cysteine-S-conjugate beta-lyase [EC:4.4.1.13]
K01940	tx2	SB	0.275901	0.0834861	48	48	0.00309464	0.0089105	argG, ASS1; argininosuccinate synthase [EC:6.3.4.5]
K02950	tx2	SB	0.275807	0.0690339	48	48	0.000569229	0.00255459	RP-S12, MRPS12, rpsL; small subunit ribosomal protein S12
K15531	tx2	SB	0.273167	0.0905963	48	38	0.00616602	0.0154691	rexA; oligosaccharide reducing-end xylanase [EC:3.2.1.156]
K01890	tx2	SB	0.270318	0.0445022	48	48	3.39658e-06	0.000224239	FARSB, pheT; phenylalanyl-tRNA synthetase beta chain [EC:6.1.1.20]
K01591	tx2	SB	0.268374	0.0518685	48	48	3.03169e-05	0.000404237	pyrF; orotidine-5'-phosphate decarboxylase [EC:4.1.1.23]
K02003	tx2	SB	0.267549	0.0619392	48	48	0.000253896	0.00144606	ABC.CD.A; putative ABC transport system ATP-binding protein
K01304	tx2	SB	0.267417	0.109631	48	47	0.022847	0.0451074	pcp; pyroglutamyl-peptidase [EC:3.4.19.3]
K00975	tx2	SB	0.265646	0.0877531	48	48	0.0059945	0.0151486	glgC; glucose-1-phosphate adenylyltransferase [EC:2.7.7.27]
K02343	tx2	SB	0.265093	0.079868	48	48	0.00298922	0.00867313	dnaX; DNA polymerase III subunit gamma/tau [EC:2.7.7.7]
K06286	tx2	SB	0.262484	0.10928	48	11	0.0247805	0.0479891	ezrA; septation ring formation regulator
K04769	tx2	SB	0.257522	0.0820197	48	40	0.004593	0.0121466	spoVT; AbrB family transcriptional regulator, stage V sporulation protein T
K02837	tx2	SB	0.257328	0.102518	48	48	0.0195546	0.0394896	prfC; peptide chain release factor 3
K00705	tx2	SB	0.255726	0.0675386	48	48	0.00095482	0.00371548	malQ; 4-alpha-glucanotransferase [EC:2.4.1.25]
K05343	tx2	SB	0.25497	0.0860948	48	36	0.00699359	0.0171176	treS; maltose alpha-D-glucosyltransferase / alpha-amylase [EC:5.4.99.16 3.2.1.1]
K13940	tx2	SB	0.251848	0.104402	48	37	0.0242294	0.0470976	sulD; dihydroneopterin aldolase / 2-amino-4-hydroxy-6-hydroxymethyldihydropteridine diphosphokinase [EC:4.1.2.25 2.7.6.3]
K03106	tx2	SB	0.249832	0.0748294	48	48	0.0028515	0.00834939	SRP54, ffh; signal recognition particle subunit SRP54 [EC:3.6.5.4]
K01950	tx2	SB	0.246272	0.0633609	48	42	0.000744833	0.0030733	E6.3.5.1, NADSYN1, QNS1, nadE; NAD+ synthase (glutamine-hydrolysing) [EC:6.3.5.1]
K07133	tx2	SB	0.246032	0.0728189	48	46	0.00258879	0.00773285	K07133; uncharacterized protein
K03111	tx2	SB	0.244352	0.054414	48	48	0.000165708	0.0010852	ssb; single-strand DNA-binding protein
K07574	tx2	SB	0.243445	0.0796595	48	48	0.00560019	0.0143354	yhbY; RNA-binding protein
K08969	tx2	SB	0.240379	0.0976581	48	20	0.0217639	0.0431743	mtnE, mtnV; L-glutamine---4-(methylsulfanyl)-2-oxobutanoate aminotransferase [EC:2.6.1.117]
K01704	tx2	SB	0.239256	0.0821508	48	48	0.00784244	0.0187753	leuD, IPMI-S; 3-isopropylmalate/(R)-2-methylmalate dehydratase small subunit [EC:4.2.1.33 4.2.1.35]
K03523	tx2	SB	0.238317	0.0910909	48	41	0.0154373	0.0325176	bioY; biotin transport system substrate-specific component
K18220	tx2	SB	0.238006	0.0542468	48	40	0.000214326	0.0012817	tetM, tetO; ribosomal protection tetracycline resistance protein
K00821	tx2	SB	0.236092	0.0791706	48	48	0.0066648	0.0165022	argD; acetylornithine/N-succinyldiaminopimelate aminotransferase [EC:2.6.1.11 2.6.1.17]
K01104	tx2	SB	0.231028	0.0712587	48	48	0.00359734	0.00994417	E3.1.3.48; protein-tyrosine phosphatase [EC:3.1.3.48]
K13653	tx2	SB	0.229134	0.0940085	48	22	0.0229402	0.0452483	K13653; AraC family transcriptional regulator
K07082	tx2	SB	0.228839	0.0724402	48	48	0.00438738	0.0117147	K07082; UPF0755 protein
K02037	tx2	SB	0.226893	0.0879925	48	48	0.016796	0.0349035	pstC; phosphate transport system permease protein
K17828	tx2	SB	0.225971	0.0863322	48	48	0.0153954	0.0324641	pyrDI; dihydroorotate dehydrogenase (NAD+) catalytic subunit [EC:1.3.1.14]
K03502	tx2	SB	0.222924	0.0688332	48	48	0.0036276	0.0100012	umuC; DNA polymerase V
K03086	tx2	SB	0.221856	0.0739263	48	48	0.00637472	0.0158966	rpoD; RNA polymerase primary sigma factor
K02033	tx2	SB	0.220448	0.0807345	48	47	0.011922	0.0264707	ABC.PE.P; peptide/nickel transport system permease protein
K11963	tx2	SB	0.218982	0.0800718	48	13	0.011806	0.0262693	urtE; urea transport system ATP-binding protein
K02031	tx2	SB	0.218838	0.0873876	48	47	0.0198089	0.0399255	ddpD; peptide/nickel transport system ATP-binding protein
K02189	tx2	SB	0.218789	0.0867707	48	40	0.0190683	0.0386015	cbiG; cobalt-precorrin 5A hydrolase [EC:3.7.1.12]
K02892	tx2	SB	0.218517	0.0631329	48	48	0.00211896	0.00661002	RP-L23, MRPL23, rplW; large subunit ribosomal protein L23
K00602	tx2	SB	0.217821	0.03746	48	48	6.33498e-06	0.000234338	purH; phosphoribosylaminoimidazolecarboxamide formyltransferase / IMP cyclohydrolase [EC:2.1.2.3 3.5.4.10]
K07025	tx2	SB	0.217718	0.0898612	48	40	0.0236799	0.0462677	K07025; putative hydrolase of the HAD superfamily
K01933	tx2	SB	0.216725	0.04102	48	48	2.31579e-05	0.000363561	purM; phosphoribosylformylglycinamidine cyclo-ligase [EC:6.3.3.1]
K04763	tx2	SB	0.213662	0.0702359	48	48	0.00578839	0.0146903	xerD; integrase/recombinase XerD
K02040	tx2	SB	0.213098	0.0773697	48	48	0.0112932	0.0253594	pstS; phosphate transport system substrate-binding protein
K01956	tx2	SB	0.208114	0.0800678	48	48	0.0160378	0.0335122	carA, CPA1; carbamoyl-phosphate synthase small subunit [EC:6.3.5.5]
K00215	tx2	SB	0.205312	0.0820411	48	48	0.0198818	0.0400529	dapB; 4-hydroxy-tetrahydrodipicolinate reductase [EC:1.17.1.8]
K00384	tx2	SB	0.201597	0.0748793	48	48	0.0130044	0.0283137	trxB, TRR; thioredoxin reductase (NADPH) [EC:1.8.1.9]
K03657	tx2	SB	0.201037	0.0478019	48	48	0.000337263	0.00179758	uvrD, pcrA; ATP-dependent DNA helicase UvrD/PcrA [EC:5.6.2.4]
K00948	tx2	SB	0.198889	0.0611051	48	48	0.00348885	0.00970892	PRPS, prsA; ribose-phosphate pyrophosphokinase [EC:2.7.6.1]
K07042	tx2	SB	0.19856	0.067823	48	48	0.00756929	0.0182393	ybeY, yqfG; probable rRNA maturation factor
K01776	tx2	SB	0.195914	0.0707157	48	48	0.0108833	0.0246388	murI; glutamate racemase [EC:5.1.1.3]
K02926	tx2	SB	0.192782	0.0537418	48	48	0.00155817	0.00523892	RP-L4, MRPL4, rplD; large subunit ribosomal protein L4
K07557	tx2	SB	0.191515	0.0792863	48	12	0.0240612	0.0469023	tgtA2, arcS; archaeosine synthase alpha-subunit [EC:2.6.1.97 2.6.1.-]
K02954	tx2	SB	0.191266	0.069034	48	48	0.0108793	0.0246388	RP-S14, MRPS14, rpsN; small subunit ribosomal protein S14
K03816	tx2	SB	0.190631	0.0661695	48	48	0.0084367	0.0199029	xpt; xanthine phosphoribosyltransferase [EC:2.4.2.22]
K01955	tx2	SB	0.190048	0.0408986	48	48	0.00011225	0.000850475	carB, CPA2; carbamoyl-phosphate synthase large subunit [EC:6.3.5.5]
K02600	tx2	SB	0.189496	0.0740184	48	48	0.0175006	0.0359826	nusA; transcription termination/antitermination protein NusA
K09013	tx2	SB	0.189116	0.0767118	48	48	0.0215808	0.0428724	sufC; Fe-S cluster assembly ATP-binding protein
K10747	tx2	SB	0.186457	0.0781689	48	16	0.0256901	0.0494278	LIG1; DNA ligase 1 [EC:6.5.1.1 6.5.1.6 6.5.1.7]
K07720	tx2	SB	0.186035	0.0763566	48	37	0.0229894	0.0452809	yesN; two-component system, response regulator YesN
K03497	tx2	SB	0.182895	0.0615704	48	48	0.00684783	0.0168737	parB, spo0J; ParB family transcriptional regulator, chromosome partitioning protein
K03687	tx2	SB	0.182082	0.057023	48	48	0.00404457	0.0109472	GRPE; molecular chaperone GrpE
K02538	tx2	SB	0.181448	0.0715004	48	18	0.0183934	0.0374728	manR; mannose operon transcriptional activator
K07043	tx2	SB	0.18026	0.0662746	48	46	0.0122142	0.0269607	upp; UTP pyrophosphatase [EC:3.6.1.-]
K03596	tx2	SB	0.178306	0.0468484	48	48	0.000909564	0.00357963	lepA; GTP-binding protein LepA
K03551	tx2	SB	0.177127	0.0566033	48	48	0.00470897	0.012398	ruvB; holliday junction DNA helicase RuvB [EC:5.6.2.4]
K01924	tx2	SB	0.176303	0.0574237	48	48	0.00541617	0.0139417	murC; UDP-N-acetylmuramate--alanine ligase [EC:6.3.2.8]
K03553	tx2	SB	0.176211	0.0441046	48	48	0.000569135	0.00255459	recA; recombination protein RecA
K02948	tx2	SB	0.175625	0.0468498	48	48	0.00104782	0.00399328	RP-S11, MRPS11, rpsK; small subunit ribosomal protein S11
K03536	tx2	SB	0.171223	0.0565984	48	48	0.00602245	0.0151767	rnpA; ribonuclease P protein component [EC:3.1.26.5]
K02036	tx2	SB	0.170889	0.0636304	48	48	0.0132017	0.0286981	pstB; phosphate transport system ATP-binding protein [EC:7.3.2.1]
K01939	tx2	SB	0.167812	0.0542612	48	48	0.0051361	0.0132949	purA, ADSS; adenylosuccinate synthase [EC:6.3.4.4]
K02683	tx2	SB	0.166136	0.0649561	48	12	0.0175964	0.0361327	priS, pri1, priA; DNA primase small subunit [EC:2.7.7.102]
K01869	tx2	SB	0.164547	0.0397778	48	48	0.000400475	0.00204601	LARS, leuS; leucyl-tRNA synthetase [EC:6.1.1.4]
K08483	tx2	SB	0.16326	0.0402581	48	48	0.000490291	0.00232384	ptsI; phosphoenolpyruvate-protein phosphotransferase (PTS system enzyme I) [EC:2.7.3.9]
K00943	tx2	SB	0.160307	0.0648866	48	48	0.0213315	0.0424714	tmk, DTYMK; dTMP kinase [EC:2.7.4.9]
K02986	tx2	SB	0.160298	0.0406513	48	48	0.000647627	0.00279771	RP-S4, rpsD; small subunit ribosomal protein S4
K02123	tx2	SB	0.159878	0.0525164	48	40	0.00575713	0.0146468	ATPVI, ntpI, atpI; V/A-type H+/Na+-transporting ATPase subunit I
K01937	tx2	SB	0.155587	0.0509807	48	48	0.00565576	0.0144509	pyrG, CTPS; CTP synthase [EC:6.3.4.2]
K01874	tx2	SB	0.154971	0.0440821	48	48	0.00185651	0.00599861	MARS, metG; methionyl-tRNA synthetase [EC:6.1.1.10]
K01462	tx2	SB	0.154285	0.0526749	48	48	0.00754495	0.018192	PDF, def; peptide deformylase [EC:3.5.1.88]
K03438	tx2	SB	0.15333	0.0571044	48	48	0.0132188	0.0287192	mraW, rsmH; 16S rRNA (cytosine1402-N4)-methyltransferase [EC:2.1.1.199]
K01810	tx2	SB	0.147649	0.0400437	48	48	0.00121912	0.00443255	GPI, pgi; glucose-6-phosphate isomerase [EC:5.3.1.9]
K03545	tx2	SB	0.147135	0.043796	48	48	0.00271139	0.00802802	tig; trigger factor
K02988	tx2	SB	0.143011	0.044694	48	48	0.00398077	0.0108029	RP-S5, MRPS5, rpsE; small subunit ribosomal protein S5
K03046	tx2	SB	0.142028	0.0491937	48	48	0.00831693	0.0196928	rpoC; DNA-directed RNA polymerase subunit beta' [EC:2.7.7.6]
K03544	tx2	SB	0.141246	0.0391306	48	48	0.0014749	0.00506515	clpX, CLPX; ATP-dependent Clp protease ATP-binding subunit ClpX
K02961	tx2	SB	0.138442	0.0431977	48	48	0.00393286	0.0107074	RP-S17, MRPS17, rpsQ; small subunit ribosomal protein S17
K02939	tx2	SB	0.138367	0.0441204	48	48	0.0046329	0.0122287	RP-L9, MRPL9, rplI; large subunit ribosomal protein L9
K15904	tx2	SB	0.128691	0.0498636	48	12	0.01671	0.0347561	kae1-bud32; bifunctional N6-L-threonylcarbamoyladenine synthase / protein kinase Bud32 [EC:2.3.1.234 2.7.11.1]
K02952	tx2	SB	0.128382	0.0527783	48	48	0.0231865	0.0455733	RP-S13, rpsM; small subunit ribosomal protein S13
K00962	tx2	SB	0.12662	0.0526103	48	48	0.0245229	0.0475525	pnp, PNPT1; polyribonucleotide nucleotidyltransferase [EC:2.7.7.8]
K02906	tx2	SB	0.125353	0.040884	48	48	0.00546966	0.0140359	RP-L3, MRPL3, rplC; large subunit ribosomal protein L3
K02357	tx2	SB	0.123685	0.0458187	48	48	0.012795	0.0279458	tsf, TSFM; elongation factor Ts
K04043	tx2	SB	0.123072	0.0510069	48	48	0.0241999	0.0470844	dnaK, HSPA9; molecular chaperone DnaK
K01872	tx2	SB	0.121939	0.0489415	48	48	0.020371	0.04086	AARS, alaS; alanyl-tRNA synthetase [EC:6.1.1.7]
K12257	tx2	SB	0.120493	0.0460801	48	36	0.0154855	0.0325877	secDF; SecD/SecF fusion protein
K01876	tx2	SB	0.12037	0.050403	48	48	0.0255328	0.0491937	DARS2, aspS; aspartyl-tRNA synthetase [EC:6.1.1.12]
K01881	tx2	SB	0.119735	0.0488018	48	48	0.022146	0.0438276	PARS, proS; prolyl-tRNA synthetase [EC:6.1.1.15]
K00200	tx2	SB	0.0988592	0.0406965	48	12	0.023354	0.0457817	fwdA, fmdA; formylmethanofuran dehydrogenase subunit A [EC:1.2.7.12]
K02115	tx2	SB	0.0986454	0.0354346	48	48	0.0105537	0.0239971	ATPF1G, atpG; F-type H+-transporting ATPase subunit gamma
K01000	tx2	SB	0.0934552	0.0367017	48	48	0.0180448	0.036853	mraY; phospho-N-acetylmuramoyl-pentapeptide-transferase [EC:2.7.8.13]
K03555	tx2	SB	-0.126422	0.0454958	48	48	0.0106782	0.0242405	mutS; DNA mismatch repair protein MutS
K00850	tx2	SB	-0.126528	0.0372543	48	48	0.00248046	0.00747921	pfkA, PFK; 6-phosphofructokinase 1 [EC:2.7.1.11]
K03615	tx2	SB	-0.12788	0.0498385	48	48	0.0172768	0.0356173	rnfC; H+/Na+-translocating ferredoxin:NAD+ oxidoreductase subunit C [EC:7.1.1.11 7.2.1.2]
K00606	tx2	SB	-0.128241	0.0503349	48	48	0.0179884	0.036774	panB; 3-methyl-2-oxobutanoate hydroxymethyltransferase [EC:2.1.2.11]
K07568	tx2	SB	-0.132235	0.0516546	48	48	0.017506	0.0359826	queA; S-adenosylmethionine:tRNA ribosyltransferase-isomerase [EC:2.4.99.17]
K03685	tx2	SB	-0.140065	0.0584224	48	48	0.0250229	0.0483458	rnc, DROSHA, RNT1; ribonuclease III [EC:3.1.26.3]
K03495	tx2	SB	-0.142733	0.0531624	48	48	0.0132252	0.0287192	gidA, mnmG, MTO1; tRNA uridine 5-carboxymethylaminomethyl modification enzyme
K21636	tx2	SB	-0.14517	0.0584241	48	48	0.0206763	0.0413527	NOTFOUND
K03092	tx2	SB	-0.145361	0.0572184	48	40	0.0182821	0.0372825	rpoN; RNA polymerase sigma-54 factor
K11754	tx2	SB	-0.153226	0.0593744	48	48	0.0167167	0.0347561	folC; dihydrofolate synthase / folylpolyglutamate synthase [EC:6.3.2.12 6.3.2.17]
K02005	tx2	SB	-0.156005	0.0435685	48	40	0.00158316	0.00529676	ABC.CD.TX; HlyD family secretion protein
K09014	tx2	SB	-0.160179	0.0600652	48	48	0.0137784	0.0297288	sufB; Fe-S cluster assembly protein SufB
K03282	tx2	SB	-0.163188	0.0466565	48	48	0.00193915	0.0062029	mscL; large conductance mechanosensitive channel
K09710	tx2	SB	-0.171531	0.0666131	48	48	0.0169281	0.0350727	ybeB; ribosome-associated protein
K03385	tx2	SB	-0.174127	0.067604	48	48	0.016904	0.0350401	nrfA; nitrite reductase (cytochrome c-552) [EC:1.7.2.2]
K03650	tx2	SB	-0.180709	0.0595255	48	48	0.00587392	0.0148801	mnmE, trmE, MSS1; tRNA modification GTPase [EC:3.6.-.-]
K21573	tx2	SB	-0.180889	0.0642111	48	34	0.00977781	0.0225416	NOTFOUND
K01735	tx2	SB	-0.183523	0.0504628	48	48	0.00137976	0.0048239	aroB; 3-dehydroquinate synthase [EC:4.2.3.4]
K18785	tx2	SB	-0.187443	0.0521143	48	40	0.00152203	0.00515875	mp2; beta-1,4-mannooligosaccharide/beta-1,4-mannosyl-N-acetylglucosamine phosphorylase [EC:2.4.1.319 2.4.1.320]
K02313	tx2	SB	-0.187458	0.0595322	48	48	0.0044947	0.0119243	dnaA; chromosomal replication initiator protein
K00876	tx2	SB	-0.18974	0.0634167	48	48	0.00651209	0.0161808	udk, UCK; uridine kinase [EC:2.7.1.48]
K18707	tx2	SB	-0.190969	0.0588584	48	40	0.00357627	0.00989252	mtaB; threonylcarbamoyladenosine tRNA methylthiotransferase MtaB [EC:2.8.4.5]
K00525	tx2	SB	-0.197737	0.0768678	48	48	0.0170273	0.0352078	E1.17.4.1A, nrdA, nrdE; ribonucleoside-diphosphate reductase alpha chain [EC:1.17.4.1]
K00652	tx2	SB	-0.199974	0.075311	48	43	0.0141385	0.0302749	bioF; 8-amino-7-oxononanoate synthase [EC:2.3.1.47]
K02114	tx2	SB	-0.201409	0.0770871	48	48	0.0155593	0.0326935	ATPF1E, atpC; F-type H+-transporting ATPase subunit epsilon
K00616	tx2	SB	-0.201877	0.0588485	48	48	0.00228351	0.00704918	E2.2.1.2, talA, talB; transaldolase [EC:2.2.1.2]
K06142	tx2	SB	-0.20303	0.0608033	48	48	0.00284846	0.00834637	hlpA, ompH; outer membrane protein
K00833	tx2	SB	-0.205032	0.0756159	48	44	0.0124496	0.0273641	bioA; adenosylmethionine---8-amino-7-oxononanoate aminotransferase [EC:2.6.1.62]
K11749	tx2	SB	-0.205185	0.0801754	48	48	0.0175363	0.036027	rseP; regulator of sigma E protease [EC:3.4.24.-]
K02481	tx2	SB	-0.205849	0.0448444	48	38	0.000129234	0.000920375	flgR; two-component system, NtrC family, response regulator
K01251	tx2	SB	-0.208916	0.0811813	48	43	0.0169883	0.0351447	AHCY, ahcY; adenosylhomocysteinase [EC:3.13.2.1]
K07173	tx2	SB	-0.208929	0.0686895	48	48	0.005794	0.0146956	luxS; S-ribosylhomocysteine lyase [EC:4.4.1.21]
K00331	tx2	SB	-0.214846	0.0745864	48	48	0.00844555	0.0199125	nuoB; NADH-quinone oxidoreductase subunit B [EC:7.1.1.2]
K01686	tx2	SB	-0.21558	0.0531136	48	48	0.000486031	0.00231422	uxuA; mannonate dehydratase [EC:4.2.1.8]
K03527	tx2	SB	-0.217796	0.0549015	48	48	0.000610511	0.00268907	ispH, lytB; 4-hydroxy-3-methylbut-2-en-1-yl diphosphate reductase [EC:1.17.7.4]
K03572	tx2	SB	-0.218809	0.075691	48	48	0.00824573	0.0195524	mutL; DNA mismatch repair protein MutL
K00857	tx2	SB	-0.219831	0.0715729	48	48	0.00540069	0.0139105	tdk, TK; thymidine kinase [EC:2.7.1.21]
K00891	tx2	SB	-0.220435	0.0600164	48	48	0.00126268	0.00454732	aroK, aroL; shikimate kinase [EC:2.7.1.71]
K00566	tx2	SB	-0.222686	0.0761702	48	48	0.00764171	0.0183826	mnmA, trmU; tRNA-uridine 2-sulfurtransferase [EC:2.8.1.13]
K03177	tx2	SB	-0.224428	0.0839727	48	48	0.0135962	0.0294018	truB, PUS4, TRUB1; tRNA pseudouridine55 synthase [EC:5.4.99.25]
K01620	tx2	SB	-0.225476	0.0848015	48	46	0.0140258	0.0300802	ltaE; threonine aldolase [EC:4.1.2.48]
K00957	tx2	SB	-0.225482	0.0762565	48	48	0.00706944	0.0172762	cysD; sulfate adenylyltransferase subunit 2 [EC:2.7.7.4]
K12267	tx2	SB	-0.228925	0.0934407	48	42	0.0223181	0.044126	msrAB; peptide methionine sulfoxide reductase msrA/msrB [EC:1.8.4.11 1.8.4.12]
K01778	tx2	SB	-0.229582	0.0820684	48	48	0.0102298	0.0234147	dapF; diaminopimelate epimerase [EC:5.1.1.7]
K03269	tx2	SB	-0.229587	0.0829383	48	47	0.0109402	0.0247136	lpxH; UDP-2,3-diacylglucosamine hydrolase [EC:3.6.1.54]
K02226	tx2	SB	-0.229894	0.0957547	48	48	0.0248387	0.0480569	cobC, phpB; alpha-ribazole phosphatase [EC:3.1.3.73]
K01710	tx2	SB	-0.23135	0.0680792	48	48	0.00246895	0.00746618	rfbB, rmlB, rffG; dTDP-glucose 4,6-dehydratase [EC:4.2.1.46]
K09922	tx2	SB	-0.234036	0.0907845	48	40	0.0168195	0.0349189	K09922; uncharacterized protein
K15923	tx2	SB	-0.234509	0.0587014	48	40	0.000569656	0.00255459	AXY8, FUC95A, afcA; alpha-L-fucosidase 2 [EC:3.2.1.51]
K15726	tx2	SB	-0.238497	0.070073	48	36	0.00243748	0.00741423	czcA, cusA, cnrA; heavy metal efflux system protein
K03630	tx2	SB	-0.240459	0.0767426	48	48	0.00466385	0.0122948	radC; DNA repair protein RadC
K04079	tx2	SB	-0.247835	0.0724564	48	42	0.0023395	0.0072006	HSP90A, htpG; molecular chaperone HtpG
K02013	tx2	SB	-0.248602	0.0777426	48	48	0.00400002	0.0108479	ABC.FEV.A; iron complex transport system ATP-binding protein [EC:7.2.2.-]
K02015	tx2	SB	-0.250582	0.0596972	48	48	0.000344128	0.00182714	ABC.FEV.P; iron complex transport system permease protein
K12373	tx2	SB	-0.251354	0.0710936	48	42	0.00176795	0.0057618	HEXA_B; hexosaminidase [EC:3.2.1.52]
K21571	tx2	SB	-0.252224	0.0665676	48	38	0.000948636	0.00369834	NOTFOUND
K09690	tx2	SB	-0.255186	0.0779361	48	40	0.00332985	0.00940514	wzm, rfbA; lipopolysaccharide transport system permease protein
K00848	tx2	SB	-0.256383	0.094178	48	48	0.0121468	0.026881	rhaB; rhamnulokinase [EC:2.7.1.5]
K17103	tx2	SB	-0.259192	0.0872734	48	40	0.0068578	0.0168845	CHO1, pssA; CDP-diacylglycerol---serine O-phosphatidyltransferase [EC:2.7.8.8]
K21065	tx2	SB	-0.259913	0.0816051	48	30	0.0041237	0.0111396	NOTFOUND
K07192	tx2	SB	-0.260289	0.0698518	48	40	0.00110724	0.00411205	FLOT; flotillin
K00012	tx2	SB	-0.266391	0.100407	48	48	0.0142091	0.030379	UGDH, ugd; UDPglucose 6-dehydrogenase [EC:1.1.1.22]
K05515	tx2	SB	-0.271007	0.0945416	48	48	0.00872314	0.020474	mrdA; penicillin-binding protein 2 [EC:3.4.16.4]
K04516	tx2	SB	-0.272633	0.0688578	48	38	0.000622245	0.00271758	AROA1, aroA; chorismate mutase [EC:5.4.99.5]
K01658	tx2	SB	-0.274441	0.0755894	48	38	0.00140065	0.00486651	trpG; anthranilate synthase component II [EC:4.1.3.27]
K08303	tx2	SB	-0.275048	0.101404	48	48	0.0124238	0.0273363	prtC, trhP; U32 family peptidase [EC:3.4.-.-]
K08301	tx2	SB	-0.275399	0.108839	48	48	0.0186972	0.0379818	rng, cafA; ribonuclease G [EC:3.1.26.-]
K01262	tx2	SB	-0.277626	0.102249	48	48	0.0123455	0.0271929	pepP; Xaa-Pro aminopeptidase [EC:3.4.11.9]
K01433	tx2	SB	-0.278342	0.0931438	48	48	0.00656814	0.0163006	purU; formyltetrahydrofolate deformylase [EC:3.5.1.10]
K17680	tx2	SB	-0.279034	0.115616	48	13	0.0241685	0.0470453	PEO1; twinkle protein [EC:5.6.2.3]
K11755	tx2	SB	-0.280152	0.0991027	48	48	0.00955987	0.0221187	hisIE; phosphoribosyl-AMP cyclohydrolase / phosphoribosyl-ATP pyrophosphohydrolase [EC:3.5.4.19 3.6.1.31]
K01813	tx2	SB	-0.287044	0.102773	48	48	0.0103353	0.0235912	rhaA; L-rhamnose isomerase [EC:5.3.1.14]
K07636	tx2	SB	-0.287976	0.119034	48	48	0.0238631	0.04656	phoR; two-component system, OmpR family, phosphate regulon sensor histidine kinase PhoR [EC:2.7.13.3]
K03614	tx2	SB	-0.288374	0.0627866	48	48	0.000128387	0.00091923	rnfD; H+/Na+-translocating ferredoxin:NAD+ oxidoreductase subunit D [EC:7.1.1.11 7.2.1.2]
K00024	tx2	SB	-0.290508	0.0684359	48	48	0.00030578	0.00166219	mdh; malate dehydrogenase [EC:1.1.1.37]
K03116	tx2	SB	-0.293605	0.112585	48	48	0.0157306	0.0329367	tatA; sec-independent protein translocase protein TatA
K01918	tx2	SB	-0.295097	0.0553124	48	48	2.03938e-05	0.00034703	panC; pantoate--beta-alanine ligase [EC:6.3.2.1]
K07483	tx2	SB	-0.295632	0.121551	48	48	0.0232024	0.0455733	K07483; transposase
K01258	tx2	SB	-0.296528	0.0661757	48	48	0.000169762	0.00109635	pepT; tripeptide aminopeptidase [EC:3.4.11.4]
K13993	tx2	SB	-0.297639	0.112619	48	40	0.0145404	0.0309599	HSP20; HSP20 family protein
K03978	tx2	SB	-0.299443	0.114547	48	48	0.0155104	0.0326237	engB; GTP-binding protein
K08222	tx2	SB	-0.300206	0.112201	48	18	0.0135049	0.0292348	yqgE; MFS transporter, YQGE family, putative transporter
K07566	tx2	SB	-0.302583	0.0714319	48	48	0.00031271	0.0016862	tsaC, rimN, SUA5, YRDC; L-threonylcarbamoyladenylate synthase [EC:2.7.7.87]
K00648	tx2	SB	-0.305949	0.123704	48	48	0.0212075	0.0422927	fabH; 3-oxoacyl-[acyl-carrier-protein] synthase III [EC:2.3.1.180]
K00605	tx2	SB	-0.308783	0.0938764	48	48	0.0032122	0.00917897	gcvT, AMT; aminomethyltransferase [EC:2.1.2.10]
K09955	tx2	SB	-0.309819	0.10499	48	38	0.00716845	0.0174668	K09955; uncharacterized protein
K01652	tx2	SB	-0.310811	0.108443	48	45	0.00873152	0.0204821	E2.2.1.6L, ilvB, ilvG, ilvI; acetolactate synthase I/II/III large subunit [EC:2.2.1.6]
K03332	tx2	SB	-0.31856	0.0599079	48	40	2.1295e-05	0.000354377	fruA; fructan beta-fructosidase [EC:3.2.1.80]
K01197	tx2	SB	-0.32168	0.10542	48	28	0.00566189	0.0144577	hya; hyaluronoglucosaminidase [EC:3.2.1.35]
K03559	tx2	SB	-0.322935	0.0862031	48	48	0.00105423	0.00400107	exbD; biopolymer transport protein ExbD
K00798	tx2	SB	-0.325398	0.0926863	48	38	0.00187822	0.00605934	MMAB, pduO; cob(I)alamin adenosyltransferase [EC:2.5.1.17]
K00969	tx2	SB	-0.329944	0.0935471	48	48	0.001805	0.00585955	nadD; nicotinate-nucleotide adenylyltransferase [EC:2.7.7.18]
K02551	tx2	SB	-0.330015	0.0800113	48	47	0.000412672	0.00208699	menD; 2-succinyl-5-enolpyruvyl-6-hydroxy-3-cyclohexene-1-carboxylate synthase [EC:2.2.1.9]
K03073	tx2	SB	-0.330906	0.123688	48	48	0.0135135	0.0292382	secE; preprotein translocase subunit SecE
K03426	tx2	SB	-0.332582	0.130989	48	47	0.018341	0.0373843	E3.6.1.22, NUDT12, nudC; NAD+ diphosphatase [EC:3.6.1.22]
K06920	tx2	SB	-0.336112	0.107289	48	48	0.00466989	0.0123029	queC; 7-cyano-7-deazaguanine synthase [EC:6.3.4.20]
K00346	tx2	SB	-0.343688	0.0772187	48	39	0.00018299	0.00115467	nqrA; Na+-transporting NADH:ubiquinone oxidoreductase subunit A [EC:7.2.1.1]
K06978	tx2	SB	-0.343876	0.0672239	48	38	3.5053e-05	0.000426803	K06978; uncharacterized protein
K02619	tx2	SB	-0.345592	0.109153	48	48	0.00431371	0.0115701	pabC; 4-amino-4-deoxychorismate lyase [EC:4.1.3.38]
K07075	tx2	SB	-0.347355	0.107429	48	46	0.00367349	0.0101009	K07075; uncharacterized protein
K02687	tx2	SB	-0.350572	0.0752799	48	48	0.000109459	0.000840962	prmA; ribosomal protein L11 methyltransferase [EC:2.1.1.-]
K00210	tx2	SB	-0.35193	0.0691977	48	38	3.77082e-05	0.000442272	NOTFOUND
K03601	tx2	SB	-0.352466	0.0716736	48	48	5.7215e-05	0.000543608	xseA; exodeoxyribonuclease VII large subunit [EC:3.1.11.6]
K01993	tx2	SB	-0.357337	0.0672912	48	48	2.16747e-05	0.000355058	ABC-2.TX; HlyD family secretion protein
K01754	tx2	SB	-0.358686	0.1449	48	47	0.0211069	0.0421124	E4.3.1.19, ilvA, tdcB; threonine dehydratase [EC:4.3.1.19]
K03430	tx2	SB	-0.359247	0.0959343	48	40	0.00105812	0.00400848	phnW; 2-aminoethylphosphonate-pyruvate transaminase [EC:2.6.1.37]
K01176	tx2	SB	-0.359648	0.13259	48	48	0.0124217	0.0273363	AMY, amyA, malS; alpha-amylase [EC:3.2.1.1]
K11753	tx2	SB	-0.365158	0.123096	48	48	0.00691301	0.0169601	ribF; riboflavin kinase / FMN adenylyltransferase [EC:2.7.1.26 2.7.7.2]
K09680	tx2	SB	-0.366245	0.0639408	48	38	7.81703e-06	0.000246899	PANK1_2_3, CAB1, coaW; type II pantothenate kinase [EC:2.7.1.33]
K11175	tx2	SB	-0.368765	0.105113	48	48	0.00188963	0.00608196	purN; phosphoribosylglycinamide formyltransferase 1 [EC:2.1.2.2]
K01524	tx2	SB	-0.36955	0.150051	48	48	0.0216975	0.0430837	ppx-gppA; exopolyphosphatase / guanosine-5'-triphosphate,3'-diphosphate pyrophosphatase [EC:3.6.1.11 3.6.1.40]
K01012	tx2	SB	-0.372566	0.123704	48	48	0.00621635	0.0155577	bioB; biotin synthase [EC:2.8.1.6]
K21557	tx2	SB	-0.3728	0.0719953	48	40	3.00207e-05	0.00040365	NOTFOUND
K03617	tx2	SB	-0.372907	0.129758	48	48	0.00857619	0.0201747	rnfA; H+/Na+-translocating ferredoxin:NAD+ oxidoreductase subunit A
K01470	tx2	SB	-0.37432	0.110982	48	40	0.00262594	0.00782131	E3.5.2.10; creatinine amidohydrolase [EC:3.5.2.10]
K03704	tx2	SB	-0.37526	0.128999	48	48	0.00790445	0.0188725	cspA; cold shock protein
K04069	tx2	SB	-0.377494	0.131001	48	48	0.0084238	0.0198838	pflA, pflC, pflE; pyruvate formate lyase activating enzyme [EC:1.97.1.4]
K09939	tx2	SB	-0.378348	0.0738575	48	38	3.4427e-05	0.000424157	K09939; uncharacterized protein
K13378	tx2	SB	-0.378589	0.0892097	48	44	0.000306657	0.00166219	nuoCD; NADH-quinone oxidoreductase subunit C/D [EC:7.1.1.2]
K03442	tx2	SB	-0.38925	0.133181	48	48	0.00765648	0.0184075	mscS; small conductance mechanosensitive channel
K03498	tx2	SB	-0.389637	0.158552	48	48	0.0219536	0.0435298	trkH, trkG, ktrB, ktrD; trk/ktr system potassium uptake protein
K03827	tx2	SB	-0.390248	0.10751	48	48	0.00140344	0.00486807	yjaB; putative acetyltransferase [EC:2.3.1.-]
K01912	tx2	SB	-0.390575	0.11342	48	47	0.00221156	0.00685254	paaK; phenylacetate-CoA ligase [EC:6.2.1.30]
K03595	tx2	SB	-0.39082	0.0709817	48	48	1.34171e-05	0.000295486	era, ERAL1; GTPase
K00721	tx2	SB	-0.391561	0.0913028	48	38	0.000274262	0.00153056	DPM1; dolichol-phosphate mannosyltransferase [EC:2.4.1.83]
K01183	tx2	SB	-0.392204	0.0820548	48	38	8.06066e-05	0.000674954	E3.2.1.14; chitinase [EC:3.2.1.14]
K04477	tx2	SB	-0.399828	0.145567	48	48	0.0114904	0.0257187	ycdX; putative hydrolase
K00796	tx2	SB	-0.400087	0.143339	48	47	0.0103778	0.0236751	folP; dihydropteroate synthase [EC:2.5.1.15]
K02231	tx2	SB	-0.400593	0.150002	48	48	0.0136592	0.0295227	cobP, cobU; adenosylcobinamide kinase / adenosylcobinamide-phosphate guanylyltransferase [EC:2.7.1.156 2.7.7.62]
K14441	tx2	SB	-0.40488	0.145296	48	48	0.0104878	0.0238998	rimO; ribosomal protein S12 methylthiotransferase [EC:2.8.4.4]
K09861	tx2	SB	-0.405692	0.0709199	48	48	7.95971e-06	0.000246899	K09861; uncharacterized protein
K00097	tx2	SB	-0.405867	0.131106	48	48	0.00509906	0.0132321	pdxA; 4-hydroxythreonine-4-phosphate dehydrogenase [EC:1.1.1.262]
K07037	tx2	SB	-0.40862	0.0839448	48	40	6.47723e-05	0.000584898	pgpH; cyclic-di-AMP phosphodiesterase PgpH [EC:3.1.4.-]
K07085	tx2	SB	-0.40863	0.0981108	48	48	0.000373203	0.00193692	K07085; putative transport protein
K03322	tx2	SB	-0.413524	0.14442	48	47	0.00878773	0.0205907	mntH; manganese transport protein
K04095	tx2	SB	-0.414991	0.154086	48	47	0.0129763	0.0282673	fic, FICD, HYPE; cell filamentation protein, protein adenylyltransferase [EC:2.7.7.108]
K05770	tx2	SB	-0.415248	0.0896685	48	38	0.000116783	0.000867685	TSPO, BZRP; translocator protein
K01546	tx2	SB	-0.416103	0.122648	48	48	0.00250266	0.00752428	kdpA; potassium-transporting ATPase potassium-binding subunit
K01737	tx2	SB	-0.417568	0.103158	48	48	0.000499488	0.00234971	queD, ptpS, PTS; 6-pyruvoyltetrahydropterin/6-carboxytetrahydropterin synthase [EC:4.2.3.12 4.1.2.50]
K09790	tx2	SB	-0.418474	0.128228	48	48	0.00341721	0.00957304	K09790; uncharacterized protein
K00768	tx2	SB	-0.418721	0.104078	48	47	0.000531102	0.00244743	E2.4.2.21, cobU, cobT; nicotinate-nucleotide--dimethylbenzimidazole phosphoribosyltransferase [EC:2.4.2.21]
K09797	tx2	SB	-0.422655	0.12847	48	38	0.00320719	0.00917098	K09797; uncharacterized protein
K03303	tx2	SB	-0.423241	0.0771128	48	38	1.39977e-05	0.000300056	lctP; lactate permease
K04564	tx2	SB	-0.4247	0.0923884	48	48	0.000127123	0.000914966	SOD2; superoxide dismutase, Fe-Mn family [EC:1.15.1.1]
K09810	tx2	SB	-0.425028	0.166375	48	48	0.0177152	0.0363227	lolD; lipoprotein-releasing system ATP-binding protein [EC:7.6.2.-]
K07263	tx2	SB	-0.428857	0.107352	48	48	0.000569737	0.00255459	pqqL; zinc protease [EC:3.4.24.-]
K00348	tx2	SB	-0.428999	0.11713	48	35	0.00129508	0.00461392	nqrC; Na+-transporting NADH:ubiquinone oxidoreductase subunit C [EC:7.2.1.1]
K02065	tx2	SB	-0.429068	0.171556	48	48	0.0199486	0.0401291	mlaF, linL, mkl; phospholipid/cholesterol/gamma-HCH transport system ATP-binding protein
K00031	tx2	SB	-0.43037	0.148755	48	45	0.00820139	0.0194695	IDH1, IDH2, icd; isocitrate dehydrogenase [EC:1.1.1.42]
K01961	tx2	SB	-0.430937	0.15771	48	48	0.0118697	0.0263876	accC; acetyl-CoA carboxylase, biotin carboxylase subunit [EC:6.4.1.2 6.3.4.14]
K18928	tx2	SB	-0.431721	0.140286	48	48	0.00532462	0.0137401	lldE; L-lactate dehydrogenase complex protein LldE
K20627	tx2	SB	-0.431734	0.166027	48	6	0.0124789	0.0273995	NOTFOUND
K03590	tx2	SB	-0.433766	0.0911279	48	48	8.46801e-05	0.000697603	ftsA; cell division protein FtsA
K03585	tx2	SB	-0.434217	0.128203	48	48	0.0025375	0.0076235	acrA, mexA, adeI, smeD, mtrC, cmeA; membrane fusion protein, multidrug efflux system
K07107	tx2	SB	-0.436565	0.121621	48	45	0.00154917	0.00522091	ybgC; acyl-CoA thioester hydrolase [EC:3.1.2.-]
K06942	tx2	SB	-0.437101	0.112638	48	48	0.00075644	0.00310657	ychF; ribosome-binding ATPase
K07221	tx2	SB	-0.43796	0.0719981	48	38	3.32685e-06	0.000224239	oprO_P; phosphate-selective porin OprO and OprP
K22230	tx2	SB	-0.440384	0.173759	48	22	0.0185271	0.0376896	NOTFOUND
K03270	tx2	SB	-0.442643	0.138336	48	48	0.00398085	0.0108029	kdsC; 3-deoxy-D-manno-octulosonate 8-phosphate phosphatase (KDO 8-P phosphatase) [EC:3.1.3.45]
K02233	tx2	SB	-0.443147	0.12075	48	48	0.00127186	0.00456028	E2.7.8.26, cobS, cobV; adenosylcobinamide-GDP ribazoletransferase [EC:2.7.8.26]
K01089	tx2	SB	-0.443447	0.150695	48	48	0.00730807	0.0177341	hisB; imidazoleglycerol-phosphate dehydratase / histidinol-phosphatase [EC:4.2.1.19 3.1.3.15]
K01425	tx2	SB	-0.443606	0.171508	48	48	0.0165004	0.0343975	glsA, GLS; glutaminase [EC:3.5.1.2]
K03307	tx2	SB	-0.444856	0.124365	48	48	0.00159746	0.0053189	TC.SSS; solute:Na+ symporter, SSS family
K03534	tx2	SB	-0.447385	0.101923	48	48	0.000213275	0.00127781	rhaM; L-rhamnose mutarotase [EC:5.1.3.32]
K01448	tx2	SB	-0.448185	0.144953	48	48	0.00514486	0.0133093	amiABC; N-acetylmuramoyl-L-alanine amidase [EC:3.5.1.28]
K00819	tx2	SB	-0.451586	0.0846827	48	38	2.05149e-05	0.000347664	rocD, OAT; ornithine--oxo-acid transaminase [EC:2.6.1.13]
K11069	tx2	SB	-0.453591	0.173717	48	48	0.0156171	0.0327485	potD; spermidine/putrescine transport system substrate-binding protein
K08591	tx2	SB	-0.454897	0.113694	48	48	0.000561076	0.00254014	plsY; acyl phosphate:glycerol-3-phosphate acyltransferase [EC:2.3.1.275]
K13566	tx2	SB	-0.457977	0.175386	48	45	0.0156114	0.0327485	NIT2, yafV; omega-amidase [EC:3.5.1.3]
K03770	tx2	SB	-0.460801	0.100731	48	48	0.000134403	0.000940459	ppiD; peptidyl-prolyl cis-trans isomerase D [EC:5.2.1.8]
K12942	tx2	SB	-0.461012	0.173162	48	44	0.0139168	0.0299357	abgT; aminobenzoyl-glutamate transport protein
K07322	tx2	SB	-0.461073	0.0978752	48	48	9.57025e-05	0.00076562	ytfE, scdA; regulator of cell morphogenesis and NO signaling
K02536	tx2	SB	-0.462372	0.132331	48	48	0.00195624	0.00622877	lpxD; UDP-3-O-[3-hydroxymyristoyl] glucosamine N-acyltransferase [EC:2.3.1.191]
K07443	tx2	SB	-0.463417	0.161991	48	48	0.0088407	0.0206798	ybaZ; methylated-DNA-protein-cysteine methyltransferase related protein
K02230	tx2	SB	-0.464017	0.174412	48	27	0.0139751	0.0299869	cobN; cobaltochelatase CobN [EC:6.6.1.2]
K01744	tx2	SB	-0.464935	0.168016	48	48	0.0109642	0.0247544	aspA; aspartate ammonia-lyase [EC:4.3.1.1]
K00626	tx2	SB	-0.466711	0.151415	48	48	0.00526334	0.0135904	ACAT, atoB; acetyl-CoA C-acetyltransferase [EC:2.3.1.9]
K00979	tx2	SB	-0.468177	0.132	48	48	0.00171996	0.00564081	kdsB; 3-deoxy-manno-octulosonate cytidylyltransferase (CMP-KDO synthetase) [EC:2.7.7.38]
K01069	tx2	SB	-0.469402	0.119233	48	48	0.000657975	0.00281377	gloB, gloC, HAGH; hydroxyacylglutathione hydrolase [EC:3.1.2.6]
K03832	tx2	SB	-0.470717	0.0850307	48	45	1.24716e-05	0.000290912	tonB; periplasmic protein TonB
K09458	tx2	SB	-0.472877	0.0732633	48	48	1.38098e-06	0.000211388	fabF, OXSM, CEM1; 3-oxoacyl-[acyl-carrier-protein] synthase II [EC:2.3.1.179]
K06206	tx2	SB	-0.47428	0.170924	48	48	0.0107751	0.0244472	sfsA; sugar fermentation stimulation protein A
K02188	tx2	SB	-0.474303	0.141868	48	44	0.00282011	0.00829255	cbiD; cobalt-precorrin-5B (C1)-methyltransferase [EC:2.1.1.195]
K11031	tx2	SB	-0.475842	0.150001	48	23	0.00425097	0.0114314	slo; thiol-activated cytolysin
K01547	tx2	SB	-0.477875	0.130844	48	47	0.00132843	0.00469817	kdpB; potassium-transporting ATPase ATP-binding subunit [EC:7.2.2.6]
K02067	tx2	SB	-0.478438	0.0975581	48	48	5.917e-05	0.000554979	mlaD, linM; phospholipid/cholesterol/gamma-HCH transport system substrate-binding protein
K02614	tx2	SB	-0.480529	0.110282	48	44	0.000231081	0.00135707	paaI; acyl-CoA thioesterase [EC:3.1.2.-]
K02622	tx2	SB	-0.481209	0.114889	48	47	0.000352021	0.00185481	parE; topoisomerase IV subunit B [EC:5.6.2.2]
K03474	tx2	SB	-0.48491	0.118592	48	48	0.000451011	0.00219698	pdxJ; pyridoxine 5-phosphate synthase [EC:2.6.99.2]
K02002	tx2	SB	-0.485652	0.126341	48	45	0.000828109	0.00334791	proX; glycine betaine/proline transport system substrate-binding protein
K15460	tx2	SB	-0.488138	0.129543	48	48	0.000998662	0.00385109	yfiC, trmX; tRNA1Val (adenine37-N6)-methyltransferase [EC:2.1.1.223]
K00133	tx2	SB	-0.489379	0.129192	48	48	0.000950975	0.00370399	asd; aspartate-semialdehyde dehydrogenase [EC:1.2.1.11]
K00297	tx2	SB	-0.489583	0.150769	48	48	0.00355326	0.00984198	metF, MTHFR; methylenetetrahydrofolate reductase (NADH) [EC:1.5.1.54]
K03787	tx2	SB	-0.490093	0.122532	48	48	0.000562954	0.00254063	surE; 5'/3'-nucleotidase [EC:3.1.3.5 3.1.3.6]
K16371	tx2	SB	-0.4934	0.214411	48	5	0.0259636	0.0498385	gatZ-kbaZ; D-tagatose-1,6-bisphosphate aldolase subunit GatZ/KbaZ
K08717	tx2	SB	-0.494613	0.2042	48	27	0.0237123	0.0463092	utp; urea transporter
K11381	tx2	SB	-0.495654	0.150293	48	25	0.00314601	0.00902711	bkdA; 2-oxoisovalerate dehydrogenase E1 component [EC:1.2.4.4]
K00912	tx2	SB	-0.496732	0.124438	48	48	0.000574113	0.00256866	lpxK; tetraacyldisaccharide 4'-kinase [EC:2.7.1.130]
K04762	tx2	SB	-0.500178	0.131156	48	48	0.000892703	0.00352665	hslR; ribosome-associated heat shock protein Hsp15
K02445	tx2	SB	-0.502709	0.175669	48	44	0.00882193	0.0206591	glpT; MFS transporter, OPA family, glycerol-3-phosphate transporter
K00036	tx2	SB	-0.507076	0.142375	48	48	0.00165906	0.00547133	G6PD, zwf; glucose-6-phosphate 1-dehydrogenase [EC:1.1.1.49 1.1.1.363]
K02503	tx2	SB	-0.50905	0.146061	48	46	0.0019989	0.00632096	HINT1, hinT, hit; histidine triad (HIT) family protein
K01142	tx2	SB	-0.50918	0.166523	48	48	0.0055785	0.0142887	E3.1.11.2, xthA; exodeoxyribonuclease III [EC:3.1.11.2]
K03644	tx2	SB	-0.510919	0.127279	48	48	0.000543068	0.00247782	lipA, LIAS, LIP1, LIP5; lipoyl synthase [EC:2.8.1.8]
K00946	tx2	SB	-0.514043	0.126454	48	47	0.000478561	0.00229444	thiL; thiamine-monophosphate kinase [EC:2.7.4.16]
K09474	tx2	SB	-0.514051	0.0980056	48	38	2.54483e-05	0.000372643	phoN; acid phosphatase (class A) [EC:3.1.3.2]
K03284	tx2	SB	-0.514306	0.133415	48	48	0.000805971	0.00326805	corA; magnesium transporter
K01840	tx2	SB	-0.518094	0.136626	48	43	0.000941482	0.0036808	manB; phosphomannomutase [EC:5.4.2.8]
K03152	tx2	SB	-0.518899	0.207208	48	43	0.0198077	0.0399255	thiJ; protein deglycase [EC:3.5.1.124]
K00337	tx2	SB	-0.519556	0.125745	48	48	0.000405332	0.00205738	nuoH; NADH-quinone oxidoreductase subunit H [EC:7.1.1.2]
K03183	tx2	SB	-0.519757	0.135714	48	48	0.000857696	0.00342818	ubiE; demethylmenaquinone methyltransferase / 2-methoxy-6-polyprenyl-1,4-benzoquinol methylase [EC:2.1.1.163 2.1.1.201]
K08218	tx2	SB	-0.520727	0.106071	48	48	5.8426e-05	0.000550079	ampG; MFS transporter, PAT family, beta-lactamase induction signal transducer AmpG
K01999	tx2	SB	-0.521682	0.174951	48	48	0.00666776	0.0165022	livK; branched-chain amino acid transport system substrate-binding protein
K00782	tx2	SB	-0.523493	0.122296	48	48	0.000279835	0.00155067	lldG; L-lactate dehydrogenase complex protein LldG
K01126	tx2	SB	-0.52813	0.0855215	48	48	2.66912e-06	0.000219705	E3.1.4.46, glpQ, ugpQ; glycerophosphoryl diester phosphodiesterase [EC:3.1.4.46]
K09888	tx2	SB	-0.52934	0.164201	48	48	0.00375919	0.0102618	zapA; cell division protein ZapA
K03594	tx2	SB	-0.530705	0.0931895	48	47	8.46789e-06	0.000249352	bfr; bacterioferritin [EC:1.16.3.1]
K13051	tx2	SB	-0.53214	0.222534	48	46	0.02536	0.0489061	ASRGL1, iaaA; L-asparaginase / beta-aspartyl-peptidase [EC:3.5.1.1 3.4.19.5]
K00338	tx2	SB	-0.532509	0.170481	48	47	0.0047731	0.012535	nuoI; NADH-quinone oxidoreductase subunit I [EC:7.1.1.2]
K03803	tx2	SB	-0.535915	0.139794	48	44	0.000849642	0.00340513	rseC; sigma-E factor negative regulatory protein RseC
K01787	tx2	SB	-0.536515	0.140215	48	39	0.00086499	0.00344999	RENBP; N-acylglucosamine 2-epimerase [EC:5.1.3.8]
K01657	tx2	SB	-0.536549	0.143036	48	48	0.00104146	0.00397805	trpE; anthranilate synthase component I [EC:4.1.3.27]
K09808	tx2	SB	-0.537415	0.104617	48	48	3.32299e-05	0.000419045	lolC_E; lipoprotein-releasing system permease protein
K04084	tx2	SB	-0.53796	0.116014	48	47	0.000115021	0.000860294	dsbD, dipZ; thioredoxin:protein disulfide reductase [EC:1.8.4.16]
K00347	tx2	SB	-0.538082	0.164891	48	45	0.00341927	0.00957304	nqrB; Na+-transporting NADH:ubiquinone oxidoreductase subunit B [EC:7.2.1.1]
K07735	tx2	SB	-0.541475	0.116498	48	48	0.000111933	0.000850347	algH; putative transcriptional regulator
K01633	tx2	SB	-0.545293	0.201085	48	48	0.0124426	0.0273632	folB; 7,8-dihydroneopterin aldolase/epimerase/oxygenase [EC:4.1.2.25 5.1.99.8 1.13.11.81]
K05592	tx2	SB	-0.549241	0.112199	48	47	6.04942e-05	0.000561906	deaD, cshA; ATP-dependent RNA helicase DeaD [EC:3.6.4.13]
K06041	tx2	SB	-0.549753	0.145898	48	48	0.000998946	0.00385109	kdsD, kpsF; arabinose-5-phosphate isomerase [EC:5.3.1.13]
K19046	tx2	SB	-0.550106	0.229592	48	20	0.0251009	0.0484739	casB, cse2; CRISPR system Cascade subunit CasB
K00330	tx2	SB	-0.555921	0.115877	48	48	7.71306e-05	0.000654919	nuoA; NADH-quinone oxidoreductase subunit A [EC:7.1.1.2]
K19091	tx2	SB	-0.556823	0.203158	48	14	0.0116452	0.0259917	cas6; CRISPR-associated endoribonuclease Cas6 [EC:3.1.-.-]
K11105	tx2	SB	-0.557649	0.123361	48	48	0.000153822	0.00102666	cvrA, nhaP2; potassium/hydrogen antiporter
K00349	tx2	SB	-0.561373	0.106299	48	42	2.32917e-05	0.000363561	nqrD; Na+-transporting NADH:ubiquinone oxidoreductase subunit D [EC:7.2.1.1]
K11720	tx2	SB	-0.562105	0.112857	48	48	4.89309e-05	0.000508685	lptG; lipopolysaccharide export system permease protein
K07507	tx2	SB	-0.564411	0.137744	48	48	0.00044143	0.00217903	mgtC; putative Mg2+ transporter-C (MgtC) family protein
K02338	tx2	SB	-0.564469	0.180466	48	47	0.004725	0.0124166	dnaN; DNA polymerase III subunit beta [EC:2.7.7.7]
K12962	tx2	SB	-0.564604	0.229817	48	14	0.0219879	0.043577	arnE; undecaprenyl phosphate-alpha-L-ara4N flippase subunit ArnE
K16089	tx2	SB	-0.566121	0.166701	48	48	0.00248228	0.00747926	TC.FEV.OM2, cirA, cfrA, hmuR; outer membrane receptor for ferrienterochelin and colicins
K03771	tx2	SB	-0.56658	0.136865	48	48	0.000397452	0.00203983	surA; peptidyl-prolyl cis-trans isomerase SurA [EC:5.2.1.8]
K08325	tx2	SB	-0.567157	0.0998628	48	47	8.79354e-06	0.000252826	yqhD; NADP-dependent alcohol dehydrogenase [EC:1.1.-.-]
K06076	tx2	SB	-0.568562	0.0911491	48	47	2.30216e-06	0.000219705	fadL; long-chain fatty acid transport protein
K00278	tx2	SB	-0.57021	0.228801	48	48	0.0203423	0.0408223	nadB; L-aspartate oxidase [EC:1.4.3.16]
K00244	tx2	SB	-0.570296	0.221543	48	47	0.01696	0.0351059	frdA; succinate dehydrogenase flavoprotein subunit [EC:1.3.5.1]
K02014	tx2	SB	-0.572068	0.120907	48	48	9.09064e-05	0.000738637	TC.FEV.OM; iron complex outermembrane recepter protein
K03292	tx2	SB	-0.575571	0.225582	48	47	0.0178396	0.0365236	TC.GPH; glycoside/pentoside/hexuronide:cation symporter, GPH family
K07139	tx2	SB	-0.576422	0.166436	48	48	0.00210813	0.00659108	K07139; uncharacterized protein
K11907	tx2	SB	-0.577843	0.194942	48	9	0.00694994	0.0170343	vasG, clpV; type VI secretion system protein VasG
K03778	tx2	SB	-0.581889	0.134627	48	47	0.000252207	0.00144134	ldhA; D-lactate dehydrogenase [EC:1.1.1.28]
K03281	tx2	SB	-0.582521	0.204044	48	48	0.00896159	0.0209507	TC.CIC; chloride channel protein, CIC family
K02972	tx2	SB	-0.593346	0.245697	48	10	0.0240893	0.0469351	sra; stationary-phase-induced ribosome-associated protein
K03413	tx2	SB	-0.595025	0.203261	48	48	0.00757337	0.0182393	cheY; two-component system, chemotaxis family, chemotaxis protein CheY
K21681	tx2	SB	-0.59584	0.177068	48	29	0.00267573	0.00794112	NOTFOUND
K01818	tx2	SB	-0.598368	0.153305	48	48	0.000715354	0.00297909	fucI; L-fucose/D-arabinose isomerase [EC:5.3.1.25 5.3.1.3]
K00657	tx2	SB	-0.599264	0.134289	48	48	0.00017775	0.00113193	speG, SAT; diamine N-acetyltransferase [EC:2.3.1.57]
K00860	tx2	SB	-0.600639	0.0991587	48	48	3.53655e-06	0.000224239	cysC; adenylylsulfate kinase [EC:2.7.1.25]
K18921	tx2	SB	-0.601546	0.23264	48	6	0.0129516	0.0282431	hokB; protein HokB
K01639	tx2	SB	-0.603762	0.216859	48	46	0.0105477	0.0239967	E4.1.3.3, nanA, NPL; N-acetylneuraminate lyase [EC:4.1.3.3]
K11941	tx2	SB	-0.603931	0.249152	48	19	0.023622	0.0461764	mdoC; glucans biosynthesis protein C [EC:2.1.-.-]
K10542	tx2	SB	-0.60614	0.195601	48	48	0.00506123	0.0131586	mglA; methyl-galactoside transport system ATP-binding protein [EC:7.5.2.11]
K02616	tx2	SB	-0.607486	0.25257	48	9	0.0246044	0.0476703	paaX; phenylacetic acid degradation operon negative regulatory protein
K03811	tx2	SB	-0.609123	0.154638	48	48	0.000654428	0.00280701	pnuC; nicotinamide mononucleotide transporter
K01438	tx2	SB	-0.611533	0.136456	48	47	0.000169495	0.00109635	argE; acetylornithine deacetylase [EC:3.5.1.16]
K22900	tx2	SB	-0.612602	0.239068	48	46	0.0174096	0.0358733	NOTFOUND
K01935	tx2	SB	-0.622086	0.129669	48	47	7.71328e-05	0.000654919	bioD; dethiobiotin synthetase [EC:6.3.3.3]
K07148	tx2	SB	-0.626511	0.170746	48	48	0.00127407	0.00456028	K07148; uncharacterized protein
K14415	tx2	SB	-0.628142	0.237386	48	47	0.014436	0.0307849	RTCB, rtcB; tRNA-splicing ligase RtcB (3'-phosphate/5'-hydroxy nucleic acid ligase) [EC:6.5.1.8]
K07238	tx2	SB	-0.628516	0.17855	48	48	0.00183575	0.00595006	TC.ZIP, zupT, ZRT3, ZIP2; zinc transporter, ZIP family
K03561	tx2	SB	-0.628739	0.115842	48	48	1.62544e-05	0.000319012	exbB; biopolymer transport protein ExbB
K02429	tx2	SB	-0.633485	0.116211	48	48	1.53408e-05	0.000310867	fucP; MFS transporter, FHS family, L-fucose permease
K00748	tx2	SB	-0.633842	0.124929	48	48	3.88691e-05	0.000446153	lpxB; lipid-A-disaccharide synthase [EC:2.4.1.182]
K07273	tx2	SB	-0.635699	0.163275	48	44	0.000732755	0.00303028	acm; lysozyme
K03312	tx2	SB	-0.637554	0.136367	48	48	0.000104563	0.00081285	gltS; glutamate:Na+ symporter, ESS family
K00426	tx2	SB	-0.639466	0.136207	48	48	9.95948e-05	0.000787653	cydB; cytochrome bd ubiquinol oxidase subunit II [EC:7.1.1.7]
K01667	tx2	SB	-0.640083	0.257924	48	45	0.0208177	0.041612	tnaA; tryptophanase [EC:4.1.99.1]
K22302	tx2	SB	-0.641668	0.26741	48	9	0.0249084	0.048147	NOTFOUND
K03546	tx2	SB	-0.643234	0.226723	48	46	0.0093375	0.0216952	sbcC, rad50; DNA repair protein SbcC/Rad50
K00351	tx2	SB	-0.646152	0.142314	48	45	0.000146387	0.000995856	nqrF; Na+-transporting NADH:ubiquinone oxidoreductase subunit F [EC:7.2.1.1]
K03606	tx2	SB	-0.646334	0.116611	48	48	1.22658e-05	0.00029041	wcaJ; undecaprenyl-phosphate glucose phosphotransferase [EC:2.7.8.31]
K02069	tx2	SB	-0.650159	0.104568	48	47	2.41497e-06	0.000219705	STAR2, fetB; UDP-glucose/iron transport system permease protein
K10026	tx2	SB	-0.650652	0.244196	48	45	0.0138494	0.0298405	queE; 7-carboxy-7-deazaguanine synthase [EC:4.3.99.3]
K01118	tx2	SB	-0.652588	0.247165	48	43	0.0146254	0.0310976	acpD, azoR; FMN-dependent NADH-azoreductase [EC:1.7.1.17]
K14761	tx2	SB	-0.653763	0.209601	48	44	0.00482418	0.0126452	ybcJ; ribosome-associated protein
K01996	tx2	SB	-0.659543	0.221573	48	48	0.00675019	0.016643	livF; branched-chain amino acid transport system ATP-binding protein
K01468	tx2	SB	-0.662137	0.185105	48	45	0.00159715	0.0053189	hutI, AMDHD1; imidazolonepropionase [EC:3.5.2.7]
K00339	tx2	SB	-0.668361	0.207121	48	48	0.00373068	0.0102175	nuoJ; NADH-quinone oxidoreductase subunit J [EC:7.1.1.2]
K20866	tx2	SB	-0.67479	0.176899	48	47	0.000890625	0.00352665	NOTFOUND
K01760	tx2	SB	-0.675946	0.215316	48	44	0.00459787	0.0121517	metC; cysteine-S-conjugate beta-lyase [EC:4.4.1.13]
K03612	tx2	SB	-0.676705	0.225546	48	47	0.00638588	0.0159149	rnfG; H+/Na+-translocating ferredoxin:NAD+ oxidoreductase subunit G
K02396	tx2	SB	-0.677447	0.241983	48	45	0.0101801	0.0233379	flgK; flagellar hook-associated protein 1
K08970	tx2	SB	-0.678198	0.274888	48	10	0.0214913	0.0427356	rcnA; nickel/cobalt transporter (NicO) family protein
K01051	tx2	SB	-0.679436	0.137615	48	48	5.45015e-05	0.000528716	E3.1.1.11; pectinesterase [EC:3.1.1.11]
K13684	tx2	SB	-0.682852	0.272115	48	28	0.0195823	0.0395264	wcaC; putative colanic acid biosynthesis glycosyltransferase WcaC [EC:2.4.-.-]
K00241	tx2	SB	-0.683545	0.127086	48	47	1.83268e-05	0.000334593	sdhC, frdC; succinate dehydrogenase cytochrome b subunit
K03654	tx2	SB	-0.684031	0.129627	48	48	2.35311e-05	0.000364216	recQ; ATP-dependent DNA helicase RecQ [EC:5.6.2.4]
K03150	tx2	SB	-0.684282	0.250142	48	45	0.0117858	0.0262524	thiH; 2-iminoacetate synthase [EC:4.1.99.19]
K13652	tx2	SB	-0.685724	0.256213	48	31	0.0134815	0.0291993	K13652; AraC family transcriptional regulator
K10824	tx2	SB	-0.686596	0.258724	48	45	0.0141876	0.0303644	nikE, cntF; nickel transport system ATP-binding protein [EC:7.2.2.11]
K02408	tx2	SB	-0.686646	0.260674	48	45	0.0148301	0.0314476	fliE; flagellar hook-basal body complex protein FliE
K03118	tx2	SB	-0.689599	0.166315	48	47	0.000390943	0.00201139	tatC; sec-independent protein translocase protein TatC
K06884	tx2	SB	-0.689625	0.250351	48	15	0.0112841	0.0253527	K06884; uncharacterized protein
K01355	tx2	SB	-0.690756	0.286883	48	15	0.024467	0.0474928	ompT; omptin [EC:3.4.23.49]
K08641	tx2	SB	-0.692573	0.229791	48	42	0.00618464	0.0154971	vanX; zinc D-Ala-D-Ala dipeptidase [EC:3.4.13.22]
K13694	tx2	SB	-0.697756	0.144363	48	48	7.05516e-05	0.000612289	mepS, spr; murein DD-endopeptidase / murein LD-carboxypeptidase [EC:3.4.-.- 3.4.17.13]
K06079	tx2	SB	-0.698452	0.13122	48	47	2.10214e-05	0.000353364	cutF, nlpE; copper homeostasis protein (lipoprotein)
K05801	tx2	SB	-0.701034	0.138181	48	47	3.88987e-05	0.000446153	djlA; DnaJ like chaperone protein
K10975	tx2	SB	-0.701838	0.209778	48	19	0.00280415	0.00825734	allP; allantoin permease
K03931	tx2	SB	-0.702768	0.151031	48	47	0.000110497	0.00084335	ygjK; glucosidase [EC:3.2.1.-]
K03207	tx2	SB	-0.70311	0.277899	48	15	0.0187073	0.0379818	gmm, nudD, wcaH; GDP-mannose mannosyl hydrolase [EC:3.6.1.-]
K06177	tx2	SB	-0.708306	0.162979	48	48	0.000237693	0.00138221	rluA; tRNA pseudouridine32 synthase / 23S rRNA pseudouridine746 synthase [EC:5.4.99.28 5.4.99.29]
K07026	tx2	SB	-0.709104	0.292957	48	15	0.0238001	0.0464588	E3.1.3.70; mannosyl-3-phosphoglycerate phosphatase [EC:3.1.3.70]
K12138	tx2	SB	-0.712448	0.264509	48	22	0.0129695	0.0282673	hyfC; hydrogenase-4 component C [EC:1.-.-.-]
K02517	tx2	SB	-0.713824	0.203495	48	48	0.00189161	0.00608362	lpxL, htrB; Kdo2-lipid IVA lauroyltransferase/acyltransferase [EC:2.3.1.241 2.3.1.-]
K01975	tx2	SB	-0.71527	0.269589	48	31	0.0142066	0.030379	thpR; RNA 2',3'-cyclic 3'-phosphodiesterase [EC:3.1.4.58]
K01297	tx2	SB	-0.7198	0.166088	48	48	0.000245002	0.00141678	ldcA; muramoyltetrapeptide carboxypeptidase [EC:3.4.17.13]
K15584	tx2	SB	-0.722552	0.221594	48	45	0.00344037	0.00961267	nikA, cntA; nickel transport system substrate-binding protein
K03896	tx2	SB	-0.72303	0.261016	48	15	0.010893	0.0246472	iucB; acetyl CoA:N6-hydroxylysine acetyl transferase [EC:2.3.1.102]
K04028	tx2	SB	-0.724082	0.244512	48	42	0.00699629	0.0171176	eutN; ethanolamine utilization protein EutN
K01130	tx2	SB	-0.727279	0.229957	48	41	0.00434929	0.011643	E3.1.6.1; arylsulfatase [EC:3.1.6.1]
K02169	tx2	SB	-0.729168	0.249813	48	46	0.0077253	0.0185622	bioC; malonyl-CoA O-methyltransferase [EC:2.1.1.197]
K05878	tx2	SB	-0.72956	0.299375	48	41	0.0229617	0.0452691	dhaK; phosphoenolpyruvate---glycerone phosphotransferase subunit DhaK [EC:2.7.1.121]
K03784	tx2	SB	-0.73024	0.300255	48	46	0.0232077	0.0455733	deoD; purine-nucleoside phosphorylase [EC:2.4.2.1]
K00899	tx2	SB	-0.732219	0.278805	48	9	0.0150938	0.0318928	mtnK; 5-methylthioribose kinase [EC:2.7.1.100]
K02043	tx2	SB	-0.732276	0.307055	48	24	0.0257168	0.0494332	phnF; GntR family transcriptional regulator, phosphonate transport system regulatory protein
K02001	tx2	SB	-0.739086	0.159292	48	47	0.000114226	0.000859177	proW; glycine betaine/proline transport system permease protein
K03801	tx2	SB	-0.744381	0.198631	48	48	0.00105072	0.00399328	lipB; lipoyl(octanoyl) transferase [EC:2.3.1.181]
K01719	tx2	SB	-0.745452	0.128265	48	48	6.38062e-06	0.000234338	hemD, UROS; uroporphyrinogen-III synthase [EC:4.2.1.75]
K11071	tx2	SB	-0.749535	0.274316	48	47	0.0118719	0.0263876	potB; spermidine/putrescine transport system permease protein
K09019	tx2	SB	-0.750615	0.305733	48	21	0.0220663	0.0437115	rutE; 3-hydroxypropanoate dehydrogenase [EC:1.1.1.-]
K03455	tx2	SB	-0.752148	0.178703	48	48	0.000334521	0.00178526	TC.KEF; monovalent cation:H+ antiporter-2, CPA2 family
K00342	tx2	SB	-0.75215	0.140956	48	47	2.03459e-05	0.00034703	nuoM; NADH-quinone oxidoreductase subunit M [EC:7.1.1.2]
K08354	tx2	SB	-0.752493	0.264545	48	13	0.00917957	0.0213881	phsC; thiosulfate reductase cytochrome b subunit
K01919	tx2	SB	-0.752614	0.301253	48	35	0.0200701	0.0403151	gshA; glutamate--cysteine ligase [EC:6.3.2.2]
K02421	tx2	SB	-0.756583	0.311848	48	44	0.0235102	0.0460228	fliR; flagellar biosynthesis protein FliR
K02344	tx2	SB	-0.760383	0.296884	48	21	0.0174581	0.0359553	holD; DNA polymerase III subunit psi [EC:2.7.7.7]
K03694	tx2	SB	-0.76131	0.123417	48	47	2.71271e-06	0.000219705	clpA; ATP-dependent Clp protease ATP-binding subunit ClpA
K01531	tx2	SB	-0.764834	0.191205	48	48	0.000562434	0.00254063	mgtA, mgtB; P-type Mg2+ transporter [EC:7.2.2.14]
K02045	tx2	SB	-0.772143	0.29913	48	46	0.0166936	0.0347427	cysA; sulfate/thiosulfate transport system ATP-binding protein [EC:7.3.2.3]
K18919	tx2	SB	-0.773212	0.301335	48	16	0.0172746	0.0356173	hokC_D; protein HokC/D
K19997	tx2	SB	-0.774966	0.296236	48	31	0.0154443	0.0325176	NOTFOUND
K18325	tx2	SB	-0.774978	0.318668	48	6	0.0232147	0.0455733	ramA; AraC family of transcriptional regulator, multidrug resistance transcriptional activator
K01082	tx2	SB	-0.775623	0.223122	48	46	0.00204303	0.00643601	cysQ, MET22, BPNT1; 3'(2'), 5'-bisphosphate nucleotidase [EC:3.1.3.7]
K11748	tx2	SB	-0.776791	0.260306	48	17	0.00663245	0.0164504	kefG; glutathione-regulated potassium-efflux system ancillary protein KefG
K02022	tx2	SB	-0.77739	0.215896	48	19	0.00150725	0.00513381	ABC.MR.TX; HlyD family secretion protein
K09007	tx2	SB	-0.781477	0.28471	48	18	0.0115399	0.0258155	folE2; GTP cyclohydrolase IB [EC:3.5.4.16]
K10710	tx2	SB	-0.786586	0.320492	48	27	0.0221061	0.0437695	frlD; fructoselysine 6-kinase [EC:2.7.1.218]
K02610	tx2	SB	-0.78713	0.317201	48	17	0.0208261	0.041612	paaB; ring-1,2-phenylacetyl-CoA epoxidase subunit PaaB
K01270	tx2	SB	-0.788722	0.243422	48	46	0.0036142	0.00997088	pepD; dipeptidase D [EC:3.4.13.-]
K02552	tx2	SB	-0.788856	0.257204	48	15	0.00545702	0.0140208	menF; menaquinone-specific isochorismate synthase [EC:5.4.4.2]
K22015	tx2	SB	-0.791429	0.286859	48	46	0.0111734	0.0251446	NOTFOUND
K00880	tx2	SB	-0.792163	0.262396	48	28	0.00611186	0.0153703	lyxK; L-xylulokinase [EC:2.7.1.53]
K15553	tx2	SB	-0.79277	0.286966	48	37	0.0110808	0.0249633	ssuA; sulfonate transport system substrate-binding protein
K06179	tx2	SB	-0.795344	0.22816	48	46	0.00199541	0.00631952	rluC; 23S rRNA pseudouridine955/2504/2580 synthase [EC:5.4.99.24]
K02362	tx2	SB	-0.796464	0.294281	48	13	0.0125923	0.0275902	entD; enterobactin synthetase component D [EC:6.3.2.14 2.7.8.-]
K22443	tx2	SB	-0.797723	0.325503	48	20	0.0222795	0.0440707	NOTFOUND
K02198	tx2	SB	-0.799952	0.317831	48	37	0.0192611	0.0389537	ccmF; cytochrome c-type biogenesis protein CcmF
K02611	tx2	SB	-0.800487	0.307391	48	16	0.0158624	0.0331624	paaC; ring-1,2-phenylacetyl-CoA epoxidase subunit PaaC [EC:1.14.13.149]
K00851	tx2	SB	-0.801909	0.330113	48	43	0.0233535	0.0457817	idnK, gntK; gluconokinase [EC:2.7.1.12]
K00906	tx2	SB	-0.802576	0.329586	48	10	0.0230542	0.0453654	aceK; isocitrate dehydrogenase kinase/phosphatase [EC:2.7.11.5 3.1.3.-]
K02400	tx2	SB	-0.803188	0.336714	48	46	0.0256866	0.0494278	flhA; flagellar biosynthesis protein FlhA
K03628	tx2	SB	-0.803378	0.195859	48	47	0.000436753	0.00216439	rho; transcription termination factor Rho
K01698	tx2	SB	-0.803441	0.214173	48	45	0.00104093	0.00397805	hemB, ALAD; porphobilinogen synthase [EC:4.2.1.24]
K15835	tx2	SB	-0.806664	0.326717	48	12	0.0214056	0.0425855	murR; RpiR family transcriptional regulator, murPQ operon repressor
K07592	tx2	SB	-0.806726	0.336935	48	26	0.0251943	0.0486092	tdcA; LysR family transcriptional regulator, tdc operon transcriptional activator
K08364	tx2	SB	-0.807765	0.251401	48	30	0.00385645	0.0105134	merP; periplasmic mercuric ion binding protein
K00276	tx2	SB	-0.8095	0.297988	48	19	0.0123073	0.0271374	AOC3, AOC2, tynA; primary-amine oxidase [EC:1.4.3.21]
K13574	tx2	SB	-0.811732	0.254575	48	17	0.00408876	0.0110596	hcxB; hydroxycarboxylate dehydrogenase B [EC:1.1.1.237 1.1.1.-]
K12945	tx2	SB	-0.811839	0.325606	48	14	0.020291	0.040739	nudK; GDP-mannose pyrophosphatase NudK [EC:3.6.1.-]
K07552	tx2	SB	-0.811908	0.266316	48	41	0.00569888	0.0145199	bcr, tcaB; MFS transporter, DHA1 family, multidrug resistance protein
K02456	tx2	SB	-0.813396	0.299527	48	29	0.0123339	0.0271818	gspG; general secretion pathway protein G
K21977	tx2	SB	-0.814155	0.301102	48	19	0.0126658	0.0277364	NOTFOUND
K05516	tx2	SB	-0.815653	0.297638	48	39	0.0116562	0.0259917	cbpA; curved DNA-binding protein
K11924	tx2	SB	-0.819726	0.325993	48	29	0.0193617	0.0391382	mntR; DtxR family transcriptional regulator, manganese transport regulator
K02018	tx2	SB	-0.821916	0.290807	48	42	0.00957218	0.022129	modB; molybdate transport system permease protein
K02550	tx2	SB	-0.823829	0.255018	48	25	0.00369892	0.0101506	glcA; glycolate permease
K00677	tx2	SB	-0.825571	0.120502	48	48	5.50164e-07	0.000190357	lpxA; UDP-N-acetylglucosamine acyltransferase [EC:2.3.1.129]
K01595	tx2	SB	-0.82568	0.323466	48	29	0.0177956	0.0364515	ppc; phosphoenolpyruvate carboxylase [EC:4.1.1.31]
K04761	tx2	SB	-0.827894	0.17032	48	48	6.58945e-05	0.000590915	oxyR; LysR family transcriptional regulator, hydrogen peroxide-inducible genes activator
K01447	tx2	SB	-0.834365	0.237153	48	19	0.00184407	0.00597011	xlyAB; N-acetylmuramoyl-L-alanine amidase [EC:3.5.1.28]
K06897	tx2	SB	-0.834617	0.273194	48	41	0.0056139	0.0143616	K06897; 7,8-dihydropterin-6-yl-methyl-4-(beta-D-ribofuranosyl)aminobenzene 5'-phosphate synthase [EC:2.5.1.105]
K01585	tx2	SB	-0.835235	0.283574	48	48	0.00726197	0.0176429	speA; arginine decarboxylase [EC:4.1.1.19]
K02409	tx2	SB	-0.837163	0.252171	48	45	0.00298423	0.0086647	fliF; flagellar M-ring protein FliF
K00884	tx2	SB	-0.83718	0.23618	48	19	0.00172897	0.00566588	NAGK, nagK; N-acetylglucosamine kinase [EC:2.7.1.59]
K16053	tx2	SB	-0.838768	0.204735	48	48	0.000442195	0.00217903	ybdG, mscM; miniconductance mechanosensitive channel
K12289	tx2	SB	-0.838785	0.350974	48	9	0.0254372	0.0490322	hofN; pilus assembly protein HofN
K13932	tx2	SB	-0.84058	0.331296	48	6	0.0146275	0.0310976	mdcD; malonate decarboxylase beta subunit [EC:4.1.1.87]
K21905	tx2	SB	-0.841044	0.301367	48	15	0.0103882	0.0236858	NOTFOUND
K19803	tx2	SB	-0.844379	0.317226	48	18	0.0139345	0.0299357	NOTFOUND
K00333	tx2	SB	-0.847817	0.338959	48	19	0.0199395	0.0401291	nuoD; NADH-quinone oxidoreductase subunit D [EC:7.1.1.2]
K19336	tx2	SB	-0.84814	0.28097	48	16	0.00611686	0.0153736	bdcA; cyclic-di-GMP-binding biofilm dispersal mediator protein
K15585	tx2	SB	-0.848618	0.243973	48	47	0.00203256	0.00641763	nikB, cntB; nickel transport system permease protein
K02464	tx2	SB	-0.84874	0.289348	48	18	0.0074699	0.018053	gspO; general secretion pathway protein O [EC:3.4.23.43 2.1.1.-]
K00343	tx2	SB	-0.851544	0.131199	48	48	1.26934e-06	0.000211388	nuoN; NADH-quinone oxidoreductase subunit N [EC:7.1.1.2]
K15977	tx2	SB	-0.852432	0.170543	48	48	4.68348e-05	0.00049861	K15977; putative oxidoreductase
K02621	tx2	SB	-0.853154	0.169263	48	48	4.21999e-05	0.000467419	parC; topoisomerase IV subunit A [EC:5.6.2.2]
K07051	tx2	SB	-0.854036	0.278433	48	17	0.00545369	0.0140208	K07051; uncharacterized protein
K00117	tx2	SB	-0.854101	0.352153	48	26	0.0235491	0.0460772	gcd; quinoprotein glucose dehydrogenase [EC:1.1.5.2]
K05809	tx2	SB	-0.856884	0.224102	48	17	0.000870831	0.00346662	raiA; ribosome-associated inhibitor A
K18478	tx2	SB	-0.860628	0.28285	48	17	0.00577954	0.0146903	yihV; sulfofructose kinase [EC:2.7.1.184]
K02420	tx2	SB	-0.863639	0.291881	48	43	0.00703678	0.0172065	fliQ; flagellar biosynthesis protein FliQ
K04334	tx2	SB	-0.863681	0.282831	48	16	0.00563164	0.0143981	csgA; major curlin subunit
K08682	tx2	SB	-0.866606	0.315253	48	29	0.0114322	0.0256299	acpH; acyl carrier protein phosphodiesterase [EC:3.1.4.14]
K10124	tx2	SB	-0.86688	0.307684	48	24	0.0097703	0.0225368	bglH; carbohydrate-specific outer membrane porin
K07591	tx2	SB	-0.871144	0.341182	48	11	0.0177677	0.0364123	tdcR; threonine dehydratase operon activator protein
K19335	tx2	SB	-0.873289	0.315053	48	10	0.0108475	0.024598	bdcR; TetR/AcrR family transcriptional regulator, repressor for divergent bdcA
K03750	tx2	SB	-0.874459	0.322922	48	36	0.0125501	0.0275122	moeA; molybdopterin molybdotransferase [EC:2.10.1.1]
K07277	tx2	SB	-0.875181	0.233758	48	48	0.00106008	0.00401225	SAM50, TOB55, bamA; outer membrane protein insertion porin family
K00647	tx2	SB	-0.878265	0.335414	48	39	0.0153613	0.0324086	fabB; 3-oxoacyl-[acyl-carrier-protein] synthase I [EC:2.3.1.41]
K15554	tx2	SB	-0.881649	0.296879	48	42	0.00686036	0.0168845	ssuC; sulfonate transport system permease protein
K19156	tx2	SB	-0.882149	0.358319	48	15	0.0217409	0.0431493	prlF, sohA; antitoxin PrlF
K11191	tx2	SB	-0.882953	0.306058	48	21	0.00835944	0.0197544	NOTFOUND
K11192	tx2	SB	-0.882953	0.306058	48	21	0.00835944	0.0197544	murP; N-acetylmuramic acid PTS system EIICB component [EC:2.7.1.192]
K01002	tx2	SB	-0.884325	0.363094	48	40	0.023033	0.0453452	mdoB; phosphoglycerol transferase [EC:2.7.8.20]
K09934	tx2	SB	-0.884607	0.325052	48	18	0.0121715	0.026881	K09934; uncharacterized protein
K08307	tx2	SB	-0.892746	0.351126	48	46	0.0181985	0.0371304	mltD, dniR; membrane-bound lytic murein transglycosylase D [EC:4.2.2.-]
K07334	tx2	SB	-0.895371	0.328985	48	42	0.0121664	0.026881	higB-1; toxin HigB-1
K16326	tx2	SB	-0.895438	0.304895	48	31	0.00740771	0.0179419	yeiL; CRP/FNR family transcriptional regulator, putaive post-exponential-phase nitrogen-starvation regulator
K07150	tx2	SB	-0.898129	0.346975	48	35	0.0164288	0.0342779	K07150; uncharacterized protein
K03670	tx2	SB	-0.899904	0.265876	48	16	0.00255145	0.00765434	mdoG; periplasmic glucans biosynthesis protein
K09978	tx2	SB	-0.900943	0.322468	48	18	0.0103134	0.0235541	K09978; uncharacterized protein
K01420	tx2	SB	-0.901624	0.3151	48	45	0.00882773	0.0206611	fnr; CRP/FNR family transcriptional regulator, anaerobic regulatory protein
K11534	tx2	SB	-0.909486	0.220808	48	36	0.000418577	0.00210914	deoR; DeoR family transcriptional regulator, deoxyribose operon repressor
K10009	tx2	SB	-0.910753	0.2627	48	42	0.00208996	0.00655225	tcyB, yecS; L-cystine transport system permease protein
K02081	tx2	SB	-0.912474	0.289528	48	40	0.00446551	0.0118775	agaR; DeoR family transcriptional regulator, aga operon transcriptional repressor
K03647	tx2	SB	-0.913729	0.332948	48	40	0.0115519	0.0258285	nrdI; protein involved in ribonucleotide reduction
K05817	tx2	SB	-0.917387	0.38202	48	18	0.0248089	0.0480218	hcaR; LysR family transcriptional regulator, hca operon transcriptional activator
K13920	tx2	SB	-0.918996	0.385397	48	27	0.0257327	0.0494332	pduE; propanediol dehydratase small subunit [EC:4.2.1.28]
K02459	tx2	SB	-0.924108	0.23711	48	18	0.00072558	0.00301562	gspJ; general secretion pathway protein J
K01573	tx2	SB	-0.929219	0.307021	48	43	0.00600348	0.0151529	oadG; oxaloacetate decarboxylase (Na+ extruding) subunit gamma
K14060	tx2	SB	-0.934072	0.391721	48	17	0.0257335	0.0494332	pinR; putative DNA-invertase from lambdoid prophage Rac
K11474	tx2	SB	-0.937239	0.37511	48	25	0.0200573	0.0403088	glcC; GntR family transcriptional regulator, glc operon transcriptional activator
K04030	tx2	SB	-0.939133	0.238266	48	35	0.000650379	0.00279771	eutQ; ethanolamine utilization protein EutQ
K16092	tx2	SB	-0.941042	0.391029	48	40	0.0245321	0.0475525	btuB; vitamin B12 transporter
K02019	tx2	SB	-0.941717	0.287183	48	47	0.00329116	0.0093212	modE; molybdate transport system regulatory protein
K11921	tx2	SB	-0.941902	0.331352	48	18	0.00921951	0.0214571	cynR; LysR family transcriptional regulator, cyn operon transcriptional activator
K22597	tx2	SB	-0.944743	0.382319	48	23	0.0213078	0.042452	NOTFOUND
K00098	tx2	SB	-0.945131	0.335638	48	22	0.0098043	0.0225901	idnD; L-idonate 5-dehydrogenase [EC:1.1.1.264]
K08344	tx2	SB	-0.945931	0.391571	48	6	0.0240485	0.0468996	scsB; suppressor for copper-sensitivity B
K03543	tx2	SB	-0.947722	0.178972	48	47	2.24858e-05	0.000361401	emrA; membrane fusion protein, multidrug efflux system
K01643	tx2	SB	-0.948251	0.374846	48	28	0.0187231	0.0379952	citF; citrate lyase subunit alpha / citrate CoA-transferase [EC:2.8.3.10]
K01671	tx2	SB	-0.948398	0.335365	48	14	0.00953622	0.0220828	yihT; sulfofructosephosphate aldolase [EC:4.1.2.57]
K05837	tx2	SB	-0.950692	0.35093	48	46	0.0125186	0.0274576	rodA, mrdB; rod shape determining protein RodA
K03814	tx2	SB	-0.951099	0.27499	48	44	0.00213218	0.00664624	mtgA; monofunctional glycosyltransferase [EC:2.4.1.129]
K10984	tx2	SB	-0.951769	0.362704	48	18	0.0151679	0.0320332	agaB; galactosamine PTS system EIIB component [EC:2.7.1.-]
K03575	tx2	SB	-0.952914	0.233023	48	47	0.000450499	0.00219698	mutY; A/G-specific adenine glycosylase [EC:3.2.2.31]
K07346	tx2	SB	-0.953461	0.349323	48	14	0.0119512	0.0265213	fimC; fimbrial chaperone protein
K20609	tx2	SB	-0.953752	0.369199	48	14	0.0166189	0.034622	NOTFOUND
K00216	tx2	SB	-0.95451	0.34645	48	21	0.0112716	0.0253382	entA; 2,3-dihydro-2,3-dihydroxybenzoate dehydrogenase [EC:1.3.1.28]
K16868	tx2	SB	-0.955973	0.290669	48	19	0.00321519	0.00918121	tehB; tellurite methyltransferase [EC:2.1.1.265]
K04032	tx2	SB	-0.958512	0.304115	48	40	0.00446319	0.0118775	eutT; ethanolamine utilization cobalamin adenosyltransferase [EC:2.5.1.154]
K00684	tx2	SB	-0.963568	0.173513	48	48	1.19517e-05	0.00029041	aat; leucyl/phenylalanyl-tRNA---protein transferase [EC:2.3.2.6]
K08722	tx2	SB	-0.964253	0.238498	48	46	0.000505518	0.00236897	yfbR; 5'-deoxynucleotidase [EC:3.1.3.89]
K00299	tx2	SB	-0.966018	0.381658	48	25	0.0186651	0.0379517	ssuE, msuE; FMN reductase [EC:1.5.1.38]
K07794	tx2	SB	-0.966483	0.360379	48	11	0.0133155	0.028885	tctB; putative tricarboxylic transport membrane protein
K00364	tx2	SB	-0.967917	0.40578	48	30	0.0256895	0.0494278	guaC, GMPR; GMP reductase [EC:1.7.1.7]
K19158	tx2	SB	-0.971131	0.268316	48	48	0.00144007	0.00496672	yoeB; toxin YoeB [EC:3.1.-.-]
K16703	tx2	SB	-0.975812	0.381711	48	27	0.0176453	0.0362031	wcaL, amsK, cpsK; colanic acid/amylovoran/stewartan biosynthesis glycosyltransferase WcaL/AmsK/CpsK [EC:2.4.-.-]
K06133	tx2	SB	-0.975842	0.346915	48	45	0.00987255	0.0227096	LYS5, acpT; 4'-phosphopantetheinyl transferase [EC:2.7.8.-]
K03327	tx2	SB	-0.977133	0.154522	48	48	1.879e-06	0.000219705	TC.MATE, SLC47A, norM, mdtK, dinF; multidrug resistance protein, MATE family
K02361	tx2	SB	-0.978191	0.187988	48	48	2.81996e-05	0.000392902	entC; isochorismate synthase [EC:5.4.4.2]
K00432	tx2	SB	-0.978886	0.239674	48	34	0.000456278	0.00221126	gpx, btuE, bsaA; glutathione peroxidase [EC:1.11.1.9]
K07789	tx2	SB	-0.979173	0.355071	48	14	0.0112057	0.0252038	mdtC; multidrug efflux pump
K16345	tx2	SB	-0.982381	0.302378	48	44	0.00353959	0.00981722	xanP; xanthine permease XanP
K02394	tx2	SB	-0.983258	0.373828	48	11	0.0149598	0.0316741	flgI; flagellar P-ring protein FlgI
K09858	tx2	SB	-0.985273	0.390091	48	24	0.0188881	0.0382906	K09858; SEC-C motif domain protein
K16291	tx2	SB	-0.986337	0.364908	48	21	0.0126929	0.0277812	erfK; L,D-transpeptidase ErfK/SrfK
K05785	tx2	SB	-0.987273	0.29738	48	20	0.00298363	0.0086647	rfaH; transcriptional antiterminator RfaH
K02392	tx2	SB	-0.987548	0.342883	48	45	0.00845266	0.019918	flgG; flagellar basal-body rod protein FlgG
K03408	tx2	SB	-0.993232	0.313356	48	43	0.0042774	0.0114876	cheW; purine-binding chemotaxis protein CheW
K03305	tx2	SB	-0.993869	0.196076	48	48	3.93342e-05	0.000448721	TC.POT; proton-dependent oligopeptide transporter, POT family
K02011	tx2	SB	-0.994143	0.373542	48	25	0.0139458	0.0299394	afuB, fbpB; iron(III) transport system permease protein
K09786	tx2	SB	-0.995223	0.31599	48	13	0.00448744	0.0119206	K09786; uncharacterized protein
K16695	tx2	SB	-0.996366	0.314882	48	20	0.00433297	0.0116142	wzxC; lipopolysaccharide exporter
K02523	tx2	SB	-0.99693	0.342484	48	43	0.00787014	0.0188122	ispB; octaprenyl-diphosphate synthase [EC:2.5.1.90]
K03758	tx2	SB	-0.997431	0.39452	48	36	0.0187852	0.0381026	arcD, lysl, lysP; arginine:ornithine antiporter / lysine permease
K02064	tx2	SB	-0.997496	0.338654	48	20	0.00726045	0.0176429	thiB, tbpA; thiamine transport system substrate-binding protein
K03829	tx2	SB	-0.997646	0.381877	48	7	0.0155685	0.0326961	yedL; putative acetyltransferase [EC:2.3.1.-]
K03805	tx2	SB	-1.00029	0.400075	48	19	0.0199829	0.0401787	dsbG; thiol:disulfide interchange protein DsbG
K02575	tx2	SB	-1.00844	0.296735	48	40	0.00246768	0.00746618	NRT, narK, nrtP, nasA; MFS transporter, NNP family, nitrate/nitrite transporter
K06191	tx2	SB	-1.01078	0.349628	48	38	0.00824194	0.0195524	nrdH; glutaredoxin-like protein NrdH
K01646	tx2	SB	-1.01132	0.326748	48	45	0.00510624	0.0132424	citD; citrate lyase subunit gamma (acyl carrier protein)
K00675	tx2	SB	-1.01322	0.382132	48	22	0.0142604	0.0304417	nhoA; N-hydroxyarylamine O-acetyltransferase [EC:2.3.1.118]
K04336	tx2	SB	-1.01325	0.397432	48	19	0.0179194	0.0366509	csgC; curli production protein
K01429	tx2	SB	-1.01466	0.415515	48	7	0.0227128	0.0448636	ureB; urease subunit beta [EC:3.5.1.5]
K22396	tx2	SB	-1.01671	0.345256	48	13	0.00727197	0.0176568	NOTFOUND
K00341	tx2	SB	-1.01799	0.298497	48	44	0.00239748	0.00731398	nuoL; NADH-quinone oxidoreductase subunit L [EC:7.1.1.2]
K11685	tx2	SB	-1.01977	0.347245	48	16	0.00741015	0.0179419	stpA; DNA-binding protein StpA
K07497	tx2	SB	-1.01989	0.276878	48	46	0.00123015	0.00446468	K07497; putative transposase
K05522	tx2	SB	-1.0217	0.302039	48	23	0.00256397	0.00767526	nei; endonuclease VIII [EC:3.2.2.- 4.2.99.18]
K02527	tx2	SB	-1.02193	0.227658	48	44	0.00016642	0.00108734	kdtA, waaA; 3-deoxy-D-manno-octulosonic-acid transferase [EC:2.4.99.12 2.4.99.13 2.4.99.14 2.4.99.15]
K06163	tx2	SB	-1.02248	0.344564	48	18	0.00689664	0.0169437	phnJ; alpha-D-ribose 1-methylphosphonate 5-phosphate C-P lyase [EC:4.7.1.1]
K18531	tx2	SB	-1.02432	0.334249	48	15	0.00548906	0.014077	frvR; putative frv operon regulatory protein
K10012	tx2	SB	-1.02641	0.294234	48	25	0.00198319	0.00629174	arnC, pmrF; undecaprenyl-phosphate 4-deoxy-4-formamido-L-arabinose transferase [EC:2.4.2.53]
K07810	tx2	SB	-1.02676	0.40685	48	12	0.0189745	0.0384304	cusF; Cu(I)/Ag(I) efflux system periplasmic protein CusF
K10014	tx2	SB	-1.02726	0.30617	48	21	0.00274012	0.00808024	hisJ; histidine transport system substrate-binding protein
K02461	tx2	SB	-1.02831	0.391095	48	13	0.014991	0.031708	gspL; general secretion pathway protein L
K04013	tx2	SB	-1.02928	0.432652	48	28	0.0260432	0.0499451	nrfB; cytochrome c-type protein NrfB
K02066	tx2	SB	-1.02964	0.167653	48	47	2.89349e-06	0.000219705	mlaE, linK; phospholipid/cholesterol/gamma-HCH transport system permease protein
K21948	tx2	SB	-1.03175	0.303741	48	25	0.0024776	0.0074775	NOTFOUND
K08963	tx2	SB	-1.03204	0.350001	48	41	0.00720633	0.0175488	mtnA; methylthioribose-1-phosphate isomerase [EC:5.3.1.23]
K02453	tx2	SB	-1.03473	0.29025	48	27	0.00164521	0.00544523	gspD; general secretion pathway protein D
K00769	tx2	SB	-1.03478	0.343232	48	16	0.0061716	0.0154737	gpt; xanthine phosphoribosyltransferase [EC:2.4.2.22]
K09819	tx2	SB	-1.0366	0.333943	48	20	0.00499846	0.0130362	ABC.MN.P; manganese/iron transport system permease protein
K01548	tx2	SB	-1.03948	0.29646	48	46	0.00189861	0.00610141	kdpC; potassium-transporting ATPase KdpC subunit
K03760	tx2	SB	-1.04017	0.282875	48	44	0.00124957	0.00451148	eptA, pmrC; lipid A ethanolaminephosphotransferase [EC:2.7.8.43]
K12524	tx2	SB	-1.04278	0.232996	48	43	0.000172055	0.00110584	thrA; bifunctional aspartokinase / homoserine dehydrogenase 1 [EC:2.7.2.4 1.1.1.3]
K19166	tx2	SB	-1.04633	0.367474	48	28	0.00911881	0.0212584	higB; mRNA interferase HigB [EC:3.1.-.-]
K01489	tx2	SB	-1.04659	0.148221	48	48	3.40736e-07	0.000161849	cdd, CDA; cytidine deaminase [EC:3.5.4.5]
K02007	tx2	SB	-1.04902	0.391617	48	37	0.0134111	0.029062	cbiM; cobalt/nickel transport system permease protein
K02460	tx2	SB	-1.05139	0.373694	48	20	0.00985922	0.0227041	gspK; general secretion pathway protein K
K02431	tx2	SB	-1.05216	0.414788	48	39	0.0184382	0.0375456	fucU, FUOM; L-fucose mutarotase [EC:5.1.3.29]
K03568	tx2	SB	-1.05522	0.338806	48	44	0.0048766	0.0127745	tldD; TldD protein
K05811	tx2	SB	-1.05737	0.413625	48	26	0.0176481	0.0362031	yfiM; putative lipoprotein
K21638	tx2	SB	-1.05802	0.410669	48	22	0.0168798	0.0350074	NOTFOUND
K02613	tx2	SB	-1.06129	0.348073	48	15	0.00569389	0.0145199	paaE; ring-1,2-phenylacetyl-CoA epoxidase subunit PaaE
K07309	tx2	SB	-1.06533	0.297222	48	33	0.00156928	0.00526304	ynfE; Tat-targeted selenate reductase subunit YnfE [EC:1.97.1.9]
K06887	tx2	SB	-1.06568	0.429701	48	22	0.0208922	0.041704	K06887; uncharacterized protein
K12957	tx2	SB	-1.06662	0.360988	48	19	0.00710535	0.0173334	ahr; alcohol/geraniol dehydrogenase (NADP+) [EC:1.1.1.2 1.1.1.183]
K11178	tx2	SB	-1.06739	0.339624	48	14	0.00455917	0.0120648	yagS; xanthine dehydrogenase YagS FAD-binding subunit [EC:1.17.1.4]
K01589	tx2	SB	-1.07057	0.359251	48	37	0.00669704	0.0165316	purK; 5-(carboxyamino)imidazole ribonucleotide synthase [EC:6.3.4.18]
K20626	tx2	SB	-1.07499	0.321588	48	16	0.00282357	0.00829686	NOTFOUND
K07091	tx2	SB	-1.07817	0.292596	48	44	0.00122621	0.00445426	lptF; lipopolysaccharide export system permease protein
K03828	tx2	SB	-1.07837	0.325906	48	19	0.00306423	0.00884749	yjgM; putative acetyltransferase [EC:2.3.1.-]
K02496	tx2	SB	-1.07858	0.446866	48	14	0.0241572	0.0470453	hemX; uroporphyrin-III C-methyltransferase [EC:2.1.1.107]
K05367	tx2	SB	-1.07869	0.269005	48	41	0.000548853	0.00250147	pbpC; penicillin-binding protein 1C [EC:2.4.1.129]
K19611	tx2	SB	-1.08287	0.302597	48	32	0.00159129	0.00531887	fepA, pfeA, iroN, pirA; ferric enterobactin receptor
K11740	tx2	SB	-1.08329	0.389233	48	37	0.0105712	0.0240238	nfrB; bacteriophage N4 adsorption protein B
K05779	tx2	SB	-1.08357	0.432482	48	17	0.0197543	0.0398541	ynjD; putative thiamine transport system ATP-binding protein
K02566	tx2	SB	-1.08395	0.370466	48	42	0.00759934	0.0182913	nagD; 5'-nucleotidase [EC:3.1.3.5]
K00812	tx2	SB	-1.08414	0.295174	48	44	0.00126278	0.00454732	aspB; aspartate aminotransferase [EC:2.6.1.1]
K14588	tx2	SB	-1.08698	0.314773	48	22	0.00216066	0.00672493	cueO; cuproxidase [EC:1.16.3.4]
K06156	tx2	SB	-1.08834	0.287034	48	45	0.000942362	0.0036808	gntU; Gnt-I system low-affinity gluconate transporter
K12112	tx2	SB	-1.08851	0.336854	48	21	0.00369073	0.0101416	ebgC; evolved beta-galactosidase subunit beta
K13891	tx2	SB	-1.08959	0.391301	48	26	0.0105374	0.0239864	gsiD; glutathione transport system permease protein
K11391	tx2	SB	-1.09049	0.292477	48	18	0.00110131	0.00410837	rlmG; 23S rRNA (guanine1835-N2)-methyltransferase [EC:2.1.1.174]
K12141	tx2	SB	-1.09081	0.352488	48	27	0.00511256	0.0132505	hyfF; hydrogenase-4 component F [EC:1.-.-.-]
K05523	tx2	SB	-1.09111	0.327256	48	26	0.0028831	0.00843596	hchA; D-lactate dehydratase / protein deglycase [EC:4.2.1.130 3.5.1.124]
K04087	tx2	SB	-1.09277	0.263524	48	44	0.000390541	0.00201139	hflC; modulator of FtsH protease HflC
K07034	tx2	SB	-1.09452	0.321684	48	35	0.00244377	0.00741972	K07034; uncharacterized protein
K14682	tx2	SB	-1.09894	0.291151	48	20	0.000983234	0.00381532	argAB; amino-acid N-acetyltransferase [EC:2.3.1.1]
K07588	tx2	SB	-1.10003	0.305475	48	45	0.00150621	0.00513381	MMAA, argK; GTPase [EC:3.6.5.-]
K03582	tx2	SB	-1.10224	0.403652	48	25	0.0119179	0.0264707	recB; exodeoxyribonuclease V beta subunit [EC:3.1.11.5]
K05997	tx2	SB	-1.10241	0.295082	48	21	0.00108125	0.00407013	sufA; Fe-S cluster assembly protein SufA
K13497	tx2	SB	-1.10301	0.437619	48	37	0.0191099	0.0386668	trpGD; anthranilate synthase/phosphoribosyltransferase [EC:4.1.3.27 2.4.2.18]
K10551	tx2	SB	-1.10532	0.440021	48	18	0.0194729	0.0393437	alsA; D-allose transport system ATP-binding protein [EC:7.5.2.8]
K12146	tx2	SB	-1.10596	0.338263	48	23	0.00336829	0.00949785	hyfR; hydrogenase-4 transcriptional activator
K10537	tx2	SB	-1.10666	0.410169	48	20	0.0128351	0.0280039	araF; L-arabinose transport system substrate-binding protein
K07109	tx2	SB	-1.10728	0.402895	48	41	0.0114483	0.0256382	K07109; uncharacterized protein
K02805	tx2	SB	-1.11138	0.381793	48	17	0.00786867	0.0188122	wecE, rffA; dTDP-4-amino-4,6-dideoxygalactose transaminase [EC:2.6.1.59]
K10914	tx2	SB	-1.11199	0.291557	48	36	0.000891868	0.00352665	crp; CRP/FNR family transcriptional regulator, cyclic AMP receptor protein
K04046	tx2	SB	-1.11249	0.422501	48	24	0.0148639	0.0315033	yegD; hypothetical chaperone protein
K04772	tx2	SB	-1.11373	0.355947	48	43	0.00471288	0.0124004	degQ, hhoA; serine protease DegQ [EC:3.4.21.-]
K01085	tx2	SB	-1.11448	0.394539	48	24	0.00960661	0.0221962	agp; glucose-1-phosphatase [EC:3.1.3.10]
K01706	tx2	SB	-1.11481	0.378447	48	30	0.00725582	0.0176429	gudD; glucarate dehydratase [EC:4.2.1.40]
K10679	tx2	SB	-1.115	0.306764	48	27	0.00138679	0.00483581	nfnB, nfsB; nitroreductase / dihydropteridine reductase [EC:1.-.-.- 1.5.1.34]
K01910	tx2	SB	-1.11624	0.382706	48	44	0.00776418	0.018634	citC; [citrate (pro-3S)-lyase] ligase [EC:6.2.1.22]
K06182	tx2	SB	-1.11649	0.460045	48	34	0.0234701	0.0459878	rluF; 23S rRNA pseudouridine2604 synthase [EC:5.4.99.21]
K12066	tx2	SB	-1.11684	0.324268	48	20	0.00220849	0.00685254	traK; conjugal transfer pilus assembly protein TraK
K02455	tx2	SB	-1.11685	0.270026	48	26	0.000401052	0.00204601	gspF; general secretion pathway protein F
K19810	tx2	SB	-1.11821	0.385146	48	23	0.00800955	0.0190795	NOTFOUND
K02062	tx2	SB	-1.1186	0.345938	48	17	0.00367208	0.0101009	thiQ; thiamine transport system ATP-binding protein [EC:7.6.2.15]
K03632	tx2	SB	-1.12047	0.310473	48	21	0.00147747	0.00506561	mukB; chromosome partition protein MukB
K06074	tx2	SB	-1.12386	0.377071	48	20	0.00668937	0.0165225	btuD; vitamin B12 transport system ATP-binding protein [EC:7.6.2.8]
K09476	tx2	SB	-1.1246	0.298094	48	25	0.000987718	0.00382914	ompF; outer membrane pore protein F
K03635	tx2	SB	-1.12482	0.329303	48	17	0.00236627	0.0072722	MOCS2B, moaE; molybdopterin synthase catalytic subunit [EC:2.8.1.12]
K18691	tx2	SB	-1.12554	0.343118	48	45	0.00328198	0.00931427	mltF; membrane-bound lytic murein transglycosylase F [EC:4.2.2.-]
K00140	tx2	SB	-1.12619	0.437942	48	14	0.01706	0.0352578	mmsA, iolA, ALDH6A1; malonate-semialdehyde dehydrogenase (acetylating) / methylmalonate-semialdehyde dehydrogenase [EC:1.2.1.18 1.2.1.27]
K01627	tx2	SB	-1.12999	0.315324	48	43	0.00157199	0.00526362	kdsA; 2-dehydro-3-deoxyphosphooctonate aldolase (KDO 8-P synthase) [EC:2.5.1.55]
K10004	tx2	SB	-1.13087	0.398949	48	23	0.00939116	0.0217955	gltL, aatP; glutamate/aspartate transport system ATP-binding protein [EC:7.4.2.1]
K01772	tx2	SB	-1.13226	0.394154	48	30	0.00860074	0.020221	hemH, FECH; protoporphyrin/coproporphyrin ferrochelatase [EC:4.98.1.1 4.99.1.9]
K02387	tx2	SB	-1.13363	0.24564	48	44	0.000121505	0.000889537	flgB; flagellar basal-body rod protein FlgB
K16325	tx2	SB	-1.13419	0.340418	48	14	0.00289963	0.00847239	nupX; nucleoside permease
K02405	tx2	SB	-1.13515	0.344481	48	45	0.00316622	0.00907256	fliA, whiG; RNA polymerase sigma factor FliA
K03271	tx2	SB	-1.13539	0.267995	48	46	0.000312223	0.00168576	gmhA, lpcA; D-sedoheptulose 7-phosphate isomerase [EC:5.3.1.28]
K08219	tx2	SB	-1.13562	0.32704	48	27	0.00206199	0.00648098	UMF2; MFS transporter, UMF2 family, putative MFS family transporter protein
K15034	tx2	SB	-1.13605	0.389762	48	12	0.00780008	0.0186986	yaeJ; ribosome-associated protein
K03604	tx2	SB	-1.13615	0.351647	48	36	0.00369485	0.0101462	purR; LacI family transcriptional regulator, purine nucleotide synthesis repressor
K06165	tx2	SB	-1.13908	0.374726	48	19	0.0058197	0.0147518	phnH; alpha-D-ribose 1-methylphosphonate 5-triphosphate synthase subunit PhnH [EC:2.7.8.37]
K01407	tx2	SB	-1.1416	0.327098	48	26	0.00197515	0.00627933	ptrA; protease III [EC:3.4.24.55]
K13896	tx2	SB	-1.1439	0.333281	48	25	0.00227362	0.00703432	yejF; microcin C transport system ATP-binding protein
K07687	tx2	SB	-1.1443	0.346598	48	23	0.00311876	0.00897372	rcsB; two-component system, NarL family, captular synthesis response regulator RcsB
K09996	tx2	SB	-1.14465	0.38622	48	24	0.00695713	0.0170419	artJ; arginine transport system substrate-binding protein
K02777	tx2	SB	-1.14492	0.425525	48	36	0.0130542	0.0284072	crr; sugar PTS system EIIA component [EC:2.7.1.-]
K00127	tx2	SB	-1.14657	0.427867	48	39	0.0133796	0.0290088	fdoI, fdsG; formate dehydrogenase subunit gamma
K14052	tx2	SB	-1.14663	0.37664	48	19	0.00575694	0.0146468	puuP; putrescine importer
K15773	tx2	SB	-1.14986	0.479028	48	20	0.0248632	0.0480819	hipB; HTH-type transcriptional regulator / antitoxin HipB
K03837	tx2	SB	-1.1537	0.274649	48	23	0.000341506	0.00181554	sdaC; serine transporter
K03311	tx2	SB	-1.15459	0.345548	48	38	0.00283335	0.00831383	TC.LIVCS; branched-chain amino acid:cation transporter, LIVCS family
K12340	tx2	SB	-1.15533	0.258873	48	45	0.000177555	0.00113193	tolC, bepC, cyaE, raxC, sapF, rsaF, hasF; outer membrane protein
K08994	tx2	SB	-1.15738	0.355126	48	32	0.00345375	0.00963305	yneE, BEST; ion channel-forming bestrophin family protein
K22111	tx2	SB	-1.1577	0.323557	48	19	0.00159342	0.00531887	NOTFOUND
K15549	tx2	SB	-1.16037	0.395522	48	23	0.00746132	0.0180428	mdtN; membrane fusion protein, multidrug efflux system
K08318	tx2	SB	-1.16071	0.473886	48	15	0.022348	0.0441642	yihU; 4-hydroxybutyrate dehydrogenase / sulfolactaldehyde 3-reductase [EC:1.1.1.61 1.1.1.373]
K08299	tx2	SB	-1.16265	0.44917	48	35	0.0164289	0.0342779	caiD; crotonobetainyl-CoA hydratase [EC:4.2.1.149]
K03608	tx2	SB	-1.16819	0.273416	48	48	0.000285445	0.00156976	minE; cell division topological specificity factor
K03113	tx2	SB	-1.17145	0.363322	48	38	0.00375431	0.0102618	EIF1, SUI1; translation initiation factor 1
K02364	tx2	SB	-1.17249	0.346505	48	19	0.0025572	0.00766052	entF; L-serine---[L-seryl-carrier protein] ligase [EC:6.3.2.14 6.2.1.72]
K00574	tx2	SB	-1.17263	0.415641	48	34	0.00968491	0.0223523	cfa; cyclopropane-fatty-acyl-phospholipid synthase [EC:2.1.1.79]
K15777	tx2	SB	-1.17331	0.285923	48	27	0.000434849	0.00216439	DODA; 4,5-DOPA dioxygenase extradiol [EC:1.13.11.-]
K03592	tx2	SB	-1.1741	0.296135	48	46	0.000613995	0.00269483	pmbA; PmbA protein
K22214	tx2	SB	-1.17413	0.357317	48	24	0.00323764	0.00921993	NOTFOUND
K12528	tx2	SB	-1.17443	0.259938	48	24	0.000154725	0.00102787	xdhD; putative selenate reductase molybdopterin-binding subunit
K07261	tx2	SB	-1.17764	0.363408	48	24	0.00361077	0.00997088	mepA; penicillin-insensitive murein DD-endopeptidase [EC:3.4.24.-]
K06203	tx2	SB	-1.17784	0.399569	48	30	0.00722141	0.0175752	cysZ; CysZ protein
K09975	tx2	SB	-1.17891	0.32866	48	26	0.0015588	0.00523892	K09975; uncharacterized protein
K03839	tx2	SB	-1.17897	0.321752	48	44	0.00128997	0.00460926	fldA, nifF, isiB; flavodoxin I
K03290	tx2	SB	-1.17961	0.404371	48	27	0.00775642	0.0186262	nanT; MFS transporter, SHS family, sialic acid transporter
K11735	tx2	SB	-1.18126	0.315389	48	31	0.00105632	0.00400533	gabP; GABA permease
K08326	tx2	SB	-1.18148	0.380822	48	20	0.00501828	0.0130704	ypdF; aminopeptidase [EC:3.4.11.-]
K08324	tx2	SB	-1.18216	0.447434	48	21	0.0145664	0.0309993	sad; succinate-semialdehyde dehydrogenase [EC:1.2.1.16 1.2.1.24]
K07112	tx2	SB	-1.1842	0.293903	48	43	0.000523152	0.00241885	K07112; uncharacterized protein
K04023	tx2	SB	-1.18449	0.360698	48	44	0.00325403	0.0092476	eutH; ethanolamine transporter
K03893	tx2	SB	-1.18704	0.347848	48	25	0.00238503	0.00730283	arsB; arsenical pump membrane protein
K15555	tx2	SB	-1.18727	0.373087	48	36	0.00415044	0.0112046	ssuB; sulfonate transport system ATP-binding protein [EC:7.6.2.14]
K22104	tx2	SB	-1.18746	0.296669	48	23	0.000558844	0.00253587	NOTFOUND
K07245	tx2	SB	-1.18922	0.346445	48	23	0.00227147	0.00703293	pcoD; copper resistance protein D
K03563	tx2	SB	-1.19129	0.369832	48	46	0.00378231	0.0103181	csrA; carbon storage regulator
K02300	tx2	SB	-1.19138	0.444058	48	24	0.0132828	0.0288291	cyoD; cytochrome o ubiquinol oxidase subunit IV
K13498	tx2	SB	-1.19266	0.387899	48	13	0.00535949	0.0138215	trpCF; indole-3-glycerol phosphate synthase / phosphoribosylanthranilate isomerase [EC:4.1.1.48 5.3.1.24]
K11208	tx2	SB	-1.19499	0.495456	48	17	0.0242498	0.0471151	yncG; GST-like protein
K06518	tx2	SB	-1.195	0.447632	48	39	0.0136899	0.0295736	cidA; holin-like protein
K02612	tx2	SB	-1.19703	0.423124	48	11	0.00951259	0.0220403	paaD; ring-1,2-phenylacetyl-CoA epoxidase subunit PaaD
K03638	tx2	SB	-1.19821	0.49783	48	25	0.0245163	0.0475525	moaB; molybdopterin adenylyltransferase [EC:2.7.7.75]
K07772	tx2	SB	-1.199	0.35232	48	30	0.00243976	0.00741572	torR; two-component system, OmpR family, torCAD operon response regulator TorR
K03148	tx2	SB	-1.19912	0.29566	48	30	0.000489783	0.00232384	thiF; sulfur carrier protein ThiS adenylyltransferase [EC:2.7.7.73]
K15461	tx2	SB	-1.19955	0.333346	48	19	0.00151556	0.00514134	mnmC; tRNA 5-methylaminomethyl-2-thiouridine biosynthesis bifunctional protein [EC:2.1.1.61 1.5.-.-]
K13651	tx2	SB	-1.20077	0.428737	48	12	0.0101535	0.0232913	mqsR; motility quorum-sensing regulator / GCU-specific mRNA interferase toxin
K06911	tx2	SB	-1.20092	0.26758	48	46	0.000166756	0.00108734	PIR; quercetin 2,3-dioxygenase [EC:1.13.11.24]
K16013	tx2	SB	-1.20236	0.257153	48	32	0.00010446	0.00081285	cydD; ATP-binding cassette, subfamily C, bacterial CydD
K02063	tx2	SB	-1.2029	0.319021	48	23	0.000992729	0.00384139	thiP; thiamine transport system permease protein
K03558	tx2	SB	-1.20329	0.415119	48	45	0.00809669	0.019265	cvpA; membrane protein required for colicin V production
K09897	tx2	SB	-1.20757	0.440133	48	26	0.0115706	0.0258563	K09897; uncharacterized protein
K13381	tx2	SB	-1.20786	0.331927	48	23	0.0013726	0.00481336	chiA; bifunctional chitinase/lysozyme [EC:3.2.1.14 3.2.1.17]
K07312	tx2	SB	-1.20845	0.417686	48	20	0.00820015	0.0194695	ynfH; Tat-targeted selenate reductase subunit YnfH
K21028	tx2	SB	-1.2093	0.338607	48	29	0.00161952	0.0053751	NOTFOUND
K06194	tx2	SB	-1.20983	0.417628	48	20	0.00813003	0.0193222	nlpD; lipoprotein NlpD
K09973	tx2	SB	-1.2107	0.234449	48	44	3.10847e-05	0.000409726	K09973; uncharacterized protein
K12142	tx2	SB	-1.21095	0.458925	48	13	0.0146786	0.0311742	hyfG; hydrogenase-4 component G [EC:1.-.-.-]
K04335	tx2	SB	-1.21132	0.370911	48	26	0.00339847	0.009547	csgB; minor curlin subunit
K01991	tx2	SB	-1.2128	0.305764	48	42	0.000611387	0.00268907	wza, gfcE; polysaccharide biosynthesis/export protein
K07771	tx2	SB	-1.21305	0.413883	48	26	0.00751159	0.0181326	basR; two-component system, OmpR family, response regulator BasR
K07305	tx2	SB	-1.21312	0.375631	48	30	0.00370712	0.0101597	msrB; peptide-methionine (R)-S-oxide reductase [EC:1.8.4.12]
K09902	tx2	SB	-1.21316	0.434092	48	31	0.0102942	0.023523	K09902; uncharacterized protein
K12145	tx2	SB	-1.21397	0.428127	48	18	0.009371	0.0217608	hyfJ; hydrogenase-4 component J [EC:1.-.-.-]
K03894	tx2	SB	-1.21405	0.402521	48	21	0.00615272	0.015445	iucA; N2-citryl-N6-acetyl-N6-hydroxylysine synthase [EC:6.3.2.38]
K02679	tx2	SB	-1.21479	0.339537	48	30	0.00159451	0.00531887	ppdA; prepilin peptidase dependent protein A
K08319	tx2	SB	-1.21511	0.356835	48	24	0.00242741	0.00739444	ltnD; L-threonate 2-dehydrogenase [EC:1.1.1.411]
K00633	tx2	SB	-1.21543	0.427809	48	21	0.00925262	0.0215221	lacA; galactoside O-acetyltransferase [EC:2.3.1.18]
K03897	tx2	SB	-1.21632	0.327083	48	19	0.00112821	0.00417872	iucD; lysine N6-hydroxylase [EC:1.14.13.59]
K00885	tx2	SB	-1.2165	0.383449	48	24	0.00424842	0.0114314	nanK; N-acylmannosamine kinase [EC:2.7.1.60]
K00208	tx2	SB	-1.21681	0.252557	48	33	7.33001e-05	0.000628806	fabI; enoyl-[acyl-carrier protein] reductase I [EC:1.3.1.9 1.3.1.10]
K20543	tx2	SB	-1.21928	0.405577	48	24	0.00629675	0.015721	NOTFOUND
K22650	tx2	SB	-1.2197	0.293906	48	26	0.000387413	0.00200316	NOTFOUND
K01821	tx2	SB	-1.22032	0.443304	48	39	0.0113316	0.0254252	praC, xylH; 4-oxalocrotonate tautomerase [EC:5.3.2.6]
K08723	tx2	SB	-1.22255	0.326242	48	27	0.00105122	0.00399328	yjjG; pyrimidine 5'-nucleotidase [EC:3.1.3.-]
K02856	tx2	SB	-1.22261	0.32765	48	22	0.00109327	0.00408942	rhaT; L-rhamnose-H+ transport protein
K02450	tx2	SB	-1.22378	0.372567	48	18	0.00324737	0.009235	gspA; general secretion pathway protein A
K15828	tx2	SB	-1.22623	0.306718	48	33	0.000565481	0.00254651	hycC; formate hydrogenlyase subunit 3
K19168	tx2	SB	-1.2267	0.450352	48	32	0.0121045	0.0268042	cptA; toxin CptA
K00390	tx2	SB	-1.22785	0.284731	48	40	0.000258511	0.00146431	cysH; phosphoadenosine phosphosulfate reductase [EC:1.8.4.8 1.8.4.10]
K05839	tx2	SB	-1.22823	0.466724	48	19	0.0149142	0.0315937	hha; haemolysin expression modulating protein
K21906	tx2	SB	-1.22829	0.383291	48	30	0.00393533	0.0107074	NOTFOUND
K07797	tx2	SB	-1.22853	0.407806	48	25	0.00620474	0.015538	emrK; multidrug resistance protein K
K11177	tx2	SB	-1.22936	0.338857	48	18	0.00140997	0.00488664	yagR; xanthine dehydrogenase YagR molybdenum-binding subunit [EC:1.17.1.4]
K09908	tx2	SB	-1.22938	0.342314	48	22	0.00154226	0.0052036	K09908; uncharacterized protein
K02477	tx2	SB	-1.23028	0.451276	48	38	0.0120393	0.0266741	K02477; two-component system, LytTR family, response regulator
K03765	tx2	SB	-1.23208	0.376045	48	29	0.00331281	0.00937406	cadC; transcriptional activator of cad operon
K04016	tx2	SB	-1.23422	0.381527	48	24	0.0036596	0.010076	nrfE; cytochrome c-type biogenesis protein NrfE
K18140	tx2	SB	-1.23527	0.380015	48	26	0.00352493	0.0097831	envR, acrS; TetR/AcrR family transcriptional regulator, acrEF/envCD operon repressor
K07660	tx2	SB	-1.23529	0.274426	48	18	0.000161321	0.00106487	phoP; two-component system, OmpR family, response regulator PhoP
K02100	tx2	SB	-1.23748	0.413044	48	30	0.00645066	0.016057	araE; MFS transporter, SP family, arabinose:H+ symporter
K05589	tx2	SB	-1.23757	0.451475	48	20	0.0116365	0.0259896	ftsB; cell division protein FtsB
K02423	tx2	SB	-1.2376	0.385373	48	28	0.00387149	0.0105475	fliT; flagellar protein FliT
K02182	tx2	SB	-1.24169	0.428241	48	37	0.00808082	0.0192383	caiC; carnitine-CoA ligase [EC:6.2.1.48]
K03578	tx2	SB	-1.24269	0.321009	48	31	0.000774174	0.00315444	hrpA; ATP-dependent helicase HrpA [EC:3.6.4.13]
K05807	tx2	SB	-1.24333	0.237708	48	47	2.63823e-05	0.000378828	bamD; outer membrane protein assembly factor BamD
K11472	tx2	SB	-1.24494	0.484203	48	22	0.0170769	0.0352578	glcE; glycolate dehydrogenase FAD-binding subunit [EC:1.1.99.14]
K08315	tx2	SB	-1.24505	0.28551	48	22	0.000229071	0.00134908	hycI; hydrogenase 3 maturation protease [EC:3.4.23.51]
K10541	tx2	SB	-1.24564	0.345736	48	43	0.00149947	0.00511686	mglC; methyl-galactoside transport system permease protein
K07787	tx2	SB	-1.24673	0.283341	48	29	0.000207672	0.00125146	cusA, silA; copper/silver efflux system protein
K05790	tx2	SB	-1.2474	0.365743	48	30	0.00239614	0.00731398	wzzE; lipopolysaccharide biosynthesis protein WzzE
K01194	tx2	SB	-1.2477	0.310434	48	36	0.000536309	0.00246496	TREH, treA, treF; alpha,alpha-trehalase [EC:3.2.1.28]
K13053	tx2	SB	-1.24805	0.473067	48	10	0.0113348	0.0254252	sulA; cell division inhibitor SulA
K00275	tx2	SB	-1.24833	0.371591	48	45	0.00271221	0.00802802	pdxH, PNPO; pyridoxamine 5'-phosphate oxidase [EC:1.4.3.5]
K06146	tx2	SB	-1.24878	0.342991	48	21	0.00136614	0.00479476	idnR, gntH; LacI family transcriptional regulator, gluconate utilization system Gnt-II transcriptional activator
K11743	tx2	SB	-1.24923	0.439234	48	17	0.00918755	0.0213947	mdtJ; spermidine export protein MdtJ
K10213	tx2	SB	-1.24936	0.414919	48	24	0.00622605	0.0155726	rihB; ribosylpyrimidine nucleosidase [EC:3.2.2.8]
K01146	tx2	SB	-1.24993	0.355524	48	24	0.0018555	0.00599861	xni; protein Xni
K18899	tx2	SB	-1.24998	0.333535	48	27	0.00105047	0.00399328	mdtF; multidrug efflux pump
K05776	tx2	SB	-1.25023	0.344159	48	26	0.00139363	0.00485026	modF; molybdate transport system ATP-binding protein
K02010	tx2	SB	-1.25053	0.468962	48	41	0.0137832	0.0297288	afuC, fbpC; iron(III) transport system ATP-binding protein [EC:7.2.2.7]
K02348	tx2	SB	-1.25105	0.486543	48	22	0.0170697	0.0352578	elaA; ElaA protein
K09972	tx2	SB	-1.25397	0.493196	48	20	0.0181978	0.0371304	aapP, bztD; general L-amino acid transport system ATP-binding protein [EC:7.4.2.1]
K00101	tx2	SB	-1.25537	0.375365	48	20	0.00281249	0.00827602	lldD; L-lactate dehydrogenase (cytochrome) [EC:1.1.2.3]
K11473	tx2	SB	-1.25786	0.340299	48	23	0.00119197	0.00435656	glcF; glycolate dehydrogenase iron-sulfur subunit [EC:1.1.99.14]
K21086	tx2	SB	-1.25891	0.370013	48	26	0.00244468	0.00741972	NOTFOUND
K09906	tx2	SB	-1.25971	0.474382	48	10	0.0141334	0.0302749	epmC; elongation factor P hydroxylase [EC:1.14.-.-]
K00883	tx2	SB	-1.25998	0.42643	48	38	0.00710533	0.0173334	dgoK; 2-dehydro-3-deoxygalactonokinase [EC:2.7.1.58]
K16012	tx2	SB	-1.26066	0.371063	48	26	0.00247391	0.00747573	cydC; ATP-binding cassette, subfamily C, bacterial CydC
K03214	tx2	SB	-1.26206	0.456322	48	21	0.0110017	0.0248257	yfiF, trmG; RNA methyltransferase, TrmH family [EC:2.1.1.-]
K12940	tx2	SB	-1.26434	0.380625	48	23	0.00297041	0.00863984	abgA; aminobenzoyl-glutamate utilization protein A
K09917	tx2	SB	-1.26463	0.361713	48	26	0.00194588	0.00621131	K09917; uncharacterized protein
K20861	tx2	SB	-1.26469	0.399765	48	26	0.00433971	0.0116248	NOTFOUND
K07352	tx2	SB	-1.26515	0.406344	48	21	0.00488865	0.012798	sfmA; type 1 fimbrial protein
K03112	tx2	SB	-1.26601	0.325794	48	20	0.000746465	0.0030733	damX; DamX protein
K06221	tx2	SB	-1.27027	0.254978	48	34	4.87882e-05	0.000508685	dkgA; 2,5-diketo-D-gluconate reductase A [EC:1.1.1.346]
K07319	tx2	SB	-1.27141	0.349942	48	30	0.00139198	0.00484859	yhdJ; adenine-specific DNA-methyltransferase [EC:2.1.1.72]
K06140	tx2	SB	-1.27196	0.341051	48	27	0.00109845	0.00410141	rnk; regulator of nucleoside diphosphate kinase
K06971	tx2	SB	-1.27374	0.3204	48	18	0.000597893	0.00264936	K06971; uncharacterized protein
K00428	tx2	SB	-1.27416	0.494979	48	34	0.0169611	0.0351059	E1.11.1.5; cytochrome c peroxidase [EC:1.11.1.5]
K05816	tx2	SB	-1.27459	0.282429	48	44	0.00015672	0.0010378	ugpC; sn-glycerol 3-phosphate transport system ATP-binding protein [EC:7.6.2.10]
K12974	tx2	SB	-1.276	0.285549	48	28	0.000175058	0.00111994	lpxP; KDO2-lipid IV(A) palmitoleoyltransferase [EC:2.3.1.242]
K02417	tx2	SB	-1.27801	0.409663	48	40	0.00481753	0.0126357	fliN; flagellar motor switch protein FliN
K10857	tx2	SB	-1.279	0.485365	48	21	0.0147962	0.0313917	exoX; exodeoxyribonuclease X [EC:3.1.11.-]
K03567	tx2	SB	-1.28031	0.480949	48	22	0.013925	0.0299357	gcvR; glycine cleavage system transcriptional repressor
K11085	tx2	SB	-1.28279	0.34601	48	48	0.00116006	0.00425869	msbA; ATP-binding cassette, subfamily B, bacterial MsbA [EC:7.5.2.6]
K03417	tx2	SB	-1.28293	0.370335	48	23	0.00210344	0.00658139	prpB; methylisocitrate lyase [EC:4.1.3.30]
K03773	tx2	SB	-1.2831	0.437898	48	46	0.0075252	0.0181549	fklB; FKBP-type peptidyl-prolyl cis-trans isomerase FklB [EC:5.2.1.8]
K02390	tx2	SB	-1.28357	0.327665	48	43	0.000690604	0.0029081	flgE; flagellar hook protein FlgE
K05802	tx2	SB	-1.28427	0.335216	48	34	0.00085478	0.00342242	mscK, kefA, aefA; potassium-dependent mechanosensitive channel
K14348	tx2	SB	-1.2853	0.32658	48	24	0.000659966	0.00281377	lldR; GntR family transcriptional regulator, L-lactate dehydrogenase operon regulator
K09475	tx2	SB	-1.28624	0.380897	48	23	0.00260009	0.00776101	ompC; outer membrane pore protein C
K04653	tx2	SB	-1.28653	0.349854	48	45	0.00124898	0.00451148	hypC; hydrogenase expression/formation protein HypC
K04024	tx2	SB	-1.28676	0.419595	48	37	0.0054617	0.0140241	eutJ; ethanolamine utilization protein EutJ
K03445	tx2	SB	-1.28762	0.458804	48	18	0.0100201	0.0230108	nepI; MFS transporter, DHA1 family, purine ribonucleoside efflux pump
K05709	tx2	SB	-1.28764	0.350871	48	23	0.00127226	0.00456028	hcaF, hcaA2; 3-phenylpropionate/trans-cinnamate dioxygenase subunit beta [EC:1.14.12.19]
K09760	tx2	SB	-1.28783	0.320016	48	43	0.000529617	0.0024433	rmuC; DNA recombination protein RmuC
K03503	tx2	SB	-1.28905	0.396906	48	38	0.00354891	0.0098365	umuD; DNA polymerase V [EC:3.4.21.-]
K05845	tx2	SB	-1.29021	0.431401	48	38	0.0065306	0.0162171	opuC; osmoprotectant transport system substrate-binding protein
K00383	tx2	SB	-1.29056	0.354757	48	32	0.00137614	0.00481773	GSR, gor; glutathione reductase (NADPH) [EC:1.8.1.7]
K07459	tx2	SB	-1.29083	0.445551	48	28	0.00812518	0.0193217	ybjD; putative ATP-dependent endonuclease of the OLD family
K07251	tx2	SB	-1.29261	0.410536	48	26	0.00449745	0.0119243	thiK; thiamine kinase [EC:2.7.1.89]
K16139	tx2	SB	-1.29417	0.273195	48	22	8.96296e-05	0.000732564	uidB, gusB; glucuronide carrier protein
K02068	tx2	SB	-1.29515	0.330559	48	32	0.000689341	0.00290573	STAR1, fetA; UDP-glucose/iron transport system ATP-binding protein
K02565	tx2	SB	-1.29536	0.394925	48	22	0.00328437	0.00931468	nagC; N-acetylglucosamine repressor
K04065	tx2	SB	-1.29664	0.348778	48	23	0.00113101	0.00418533	osmY; hyperosmotically inducible periplasmic protein
K01095	tx2	SB	-1.29781	0.418348	48	45	0.00502101	0.0130704	pgpA; phosphatidylglycerophosphatase A [EC:3.1.3.27]
K20541	tx2	SB	-1.30176	0.360888	48	31	0.00148401	0.00507963	NOTFOUND
K07071	tx2	SB	-1.30242	0.430502	48	40	0.00602051	0.0151767	K07071; uncharacterized protein
K00363	tx2	SB	-1.3035	0.42412	48	20	0.00537533	0.0138537	nirD; nitrite reductase (NADH) small subunit [EC:1.7.1.15]
K01661	tx2	SB	-1.30365	0.394025	48	39	0.00306649	0.00884785	menB; naphthoate synthase [EC:4.1.3.36]
K18843	tx2	SB	-1.30527	0.478406	48	19	0.0119807	0.0265726	hicB; antitoxin HicB
K02759	tx2	SB	-1.30668	0.301763	48	34	0.000247263	0.00142391	celC, chbA; cellobiose PTS system EIIA component [EC:2.7.1.196 2.7.1.205]
K05499	tx2	SB	-1.30698	0.36807	48	38	0.00170283	0.00559475	cytR; LacI family transcriptional regulator, repressor for deo operon, udp, cdd, tsx, nupC, and nupG
K01175	tx2	SB	-1.3107	0.299315	48	25	0.000218897	0.00130583	ybfF; esterase [EC:3.1.-.-]
K03775	tx2	SB	-1.31084	0.203043	48	45	1.37617e-06	0.000211388	slyD; FKBP-type peptidyl-prolyl cis-trans isomerase SlyD [EC:5.2.1.8]
K02806	tx2	SB	-1.31121	0.359224	48	37	0.00133543	0.00471488	ptsN; nitrogen PTS system EIIA component [EC:2.7.1.-]
K21088	tx2	SB	-1.31274	0.425516	48	28	0.00522928	0.0135193	NOTFOUND
K11932	tx2	SB	-1.31335	0.259225	48	29	3.95636e-05	0.000449221	uspG; universal stress protein G
K18697	tx2	SB	-1.31359	0.401126	48	29	0.00332605	0.00940079	pgpC; phosphatidylglycerophosphatase C [EC:3.1.3.27]
K10002	tx2	SB	-1.31544	0.304391	48	29	0.000252635	0.00144134	gltK, aatM; glutamate/aspartate transport system permease protein
K03813	tx2	SB	-1.31648	0.361438	48	20	0.0013611	0.00478516	modD; molybdenum transport protein [EC:2.4.2.-]
K01092	tx2	SB	-1.31909	0.260772	48	46	4.03618e-05	0.000455386	E3.1.3.25, IMPA, suhB; myo-inositol-1(or 4)-monophosphatase [EC:3.1.3.25]
K15830	tx2	SB	-1.32042	0.395115	48	29	0.00282968	0.00830893	hycE; formate hydrogenlyase subunit 5
K21739	tx2	SB	-1.32175	0.315184	48	26	0.000347549	0.00183591	NOTFOUND
K08154	tx2	SB	-1.32261	0.335573	48	27	0.000650661	0.00279771	emrD; MFS transporter, DHA1 family, 2-module integral membrane pump EmrD
K01460	tx2	SB	-1.32294	0.408894	48	32	0.00365537	0.0100711	gsp; glutathionylspermidine amidase/synthetase [EC:3.5.1.78 6.3.1.8]
K02505	tx2	SB	-1.32307	0.387779	48	16	0.00238847	0.00730798	hofC; protein transport protein HofC
K04014	tx2	SB	-1.32575	0.380654	48	29	0.00201052	0.00635288	nrfC; protein NrfC
K02818	tx2	SB	-1.32633	0.518	48	26	0.0174867	0.0359785	NOTFOUND
K02819	tx2	SB	-1.32633	0.518	48	26	0.0174867	0.0359785	treB, treP; trehalose PTS system EIIBC or EIIBCA component [EC:2.7.1.201]
K02380	tx2	SB	-1.32681	0.335387	48	30	0.000627383	0.00273049	fdhE; FdhE protein
K01169	tx2	SB	-1.32792	0.406767	48	28	0.00340858	0.00956245	rna; ribonuclease I (enterobacter ribonuclease) [EC:4.6.1.21]
K01712	tx2	SB	-1.32831	0.342603	48	37	0.00076292	0.00312391	hutU, UROC1; urocanate hydratase [EC:4.2.1.49]
K15737	tx2	SB	-1.32916	0.466658	48	16	0.00910007	0.0212354	csiD; glutarate dioxygenase [EC:1.14.11.64]
K06878	tx2	SB	-1.32992	0.419545	48	26	0.00427493	0.0114876	K06878; tRNA-binding protein
K10986	tx2	SB	-1.33084	0.379816	48	27	0.00190982	0.00612323	agaD; galactosamine PTS system EIID component
K22304	tx2	SB	-1.33318	0.505329	48	14	0.014693	0.0311889	NOTFOUND
K07812	tx2	SB	-1.33383	0.312241	48	27	0.000285994	0.0015707	torZ; trimethylamine-N-oxide reductase (cytochrome c) [EC:1.7.2.3]
K01679	tx2	SB	-1.33474	0.523513	48	33	0.0179155	0.0366509	E4.2.1.2B, fumC, FH; fumarate hydratase, class II [EC:4.2.1.2]
K11074	tx2	SB	-1.335	0.444016	48	24	0.00629151	0.0157174	potI, spuH; putrescine transport system permease protein
K01048	tx2	SB	-1.33561	0.325503	48	36	0.000435247	0.00216439	pldB; lysophospholipase [EC:3.1.1.5]
K05396	tx2	SB	-1.33564	0.52885	48	34	0.0188963	0.0382906	dcyD; D-cysteine desulfhydrase [EC:4.4.1.15]
K00313	tx2	SB	-1.33803	0.381943	48	37	0.00191293	0.00612847	fixC; electron transfer flavoprotein-quinone oxidoreductase [EC:1.5.5.-]
K23016	tx2	SB	-1.33854	0.33098	48	25	0.000504081	0.00236491	NOTFOUND
K11929	tx2	SB	-1.33926	0.424373	48	18	0.00442041	0.0117802	phoE; outer membrane pore protein E
K08314	tx2	SB	-1.34023	0.489061	48	16	0.0116561	0.0259917	fsaB, talC; fructose-6-phosphate aldolase 2 [EC:4.1.2.-]
K06039	tx2	SB	-1.34153	0.510436	48	20	0.0150286	0.0317712	ychN; uncharacterized protein involved in oxidation of intracellular sulfur
K11535	tx2	SB	-1.34317	0.332511	48	25	0.000509986	0.00238453	nupC; nucleoside transport protein
K07121	tx2	SB	-1.34418	0.489095	48	20	0.0114483	0.0256382	K07121; uncharacterized protein
K07484	tx2	SB	-1.34456	0.405215	48	47	0.00299646	0.00868199	K07484; transposase
K02853	tx2	SB	-1.34476	0.540373	48	14	0.0205041	0.0410875	wzyE, rffT; enterobacterial common antigen polymerase [EC:2.4.1.-]
K00029	tx2	SB	-1.3471	0.412728	48	44	0.00341408	0.00957141	E1.1.1.40, maeB; malate dehydrogenase (oxaloacetate-decarboxylating)(NADP+) [EC:1.1.1.40]
K04020	tx2	SB	-1.34809	0.34254	48	28	0.000660083	0.00281377	eutD; phosphotransacetylase
K12137	tx2	SB	-1.34817	0.532821	48	23	0.0187008	0.0379818	hyfB; hydrogenase-4 component B [EC:1.-.-.-]
K03117	tx2	SB	-1.34843	0.42813	48	40	0.00448689	0.0119206	tatB; sec-independent protein translocase protein TatB
K02609	tx2	SB	-1.3521	0.386775	48	17	0.00194777	0.00621131	paaA; ring-1,2-phenylacetyl-CoA epoxidase subunit PaaA [EC:1.14.13.149]
K09471	tx2	SB	-1.35408	0.362765	48	24	0.00109004	0.0040847	puuB, ordL; gamma-glutamylputrescine oxidase [EC:1.4.3.-]
K14053	tx2	SB	-1.35459	0.430633	48	23	0.00452975	0.0119946	ompG; outer membrane protein G
K12297	tx2	SB	-1.35865	0.35824	48	33	0.000940344	0.00367984	rlmKL; 23S rRNA (guanine2069-N7)-methyltransferase / 23S rRNA (guanine2445-N2)-methyltransferase [EC:2.1.1.264 2.1.1.173]
K21430	tx2	SB	-1.36039	0.437685	48	27	0.00495101	0.0129287	NOTFOUND
K08313	tx2	SB	-1.36051	0.25882	48	28	2.47399e-05	0.000370831	fsaA, mipB; fructose-6-phosphate aldolase 1 [EC:4.1.2.-]
K13255	tx2	SB	-1.36148	0.449457	48	25	0.00596687	0.015088	fhuF; ferric iron reductase protein FhuF
K21084	tx2	SB	-1.36302	0.379146	48	27	0.00152876	0.00516889	NOTFOUND
K19048	tx2	SB	-1.36454	0.482226	48	25	0.00949865	0.0220203	symE; toxic protein SymE
K02824	tx2	SB	-1.36707	0.469726	48	41	0.00787975	0.0188244	uraA, pyrP; uracil permease
K01577	tx2	SB	-1.36785	0.226174	48	32	3.61851e-06	0.000224239	oxc; oxalyl-CoA decarboxylase [EC:4.1.1.8]
K01823	tx2	SB	-1.36833	0.434716	48	32	0.00450763	0.0119436	idi, IDI; isopentenyl-diphosphate Delta-isomerase [EC:5.3.3.2]
K10680	tx2	SB	-1.36841	0.359334	48	25	0.00090473	0.00356398	nemA; N-ethylmaleimide reductase [EC:1.-.-.-]
K03079	tx2	SB	-1.36873	0.482398	48	34	0.00933215	0.0216949	ulaE, sgaU, sgbU; L-ribulose-5-phosphate 3-epimerase [EC:5.1.3.22]
K02568	tx2	SB	-1.36876	0.518702	48	19	0.014674	0.0311742	napB; nitrate reductase (cytochrome), electron transfer subunit
K03459	tx2	SB	-1.36959	0.35617	48	21	0.00082538	0.00334014	focB; formate transporter
K07387	tx2	SB	-1.37002	0.414551	48	26	0.00309405	0.0089105	K07387; metalloprotease [EC:3.4.24.-]
K03643	tx2	SB	-1.37141	0.303002	48	29	0.000151677	0.00102356	lptE, rlpB; LPS-assembly lipoprotein
K18889	tx2	SB	-1.37198	0.453529	48	32	0.00602389	0.0151767	mdlA, smdA; ATP-binding cassette, subfamily B, multidrug efflux pump
K02391	tx2	SB	-1.37297	0.572462	48	18	0.0205818	0.0412032	flgF; flagellar basal-body rod protein FlgF
K01908	tx2	SB	-1.37355	0.376852	48	29	0.00135294	0.00477266	ACSS3, prpE; propionyl-CoA synthetase [EC:6.2.1.17]
K10558	tx2	SB	-1.37648	0.416287	48	14	0.00308115	0.00888397	lsrA, ego; AI-2 transport system ATP-binding protein
K10563	tx2	SB	-1.37682	0.288883	48	46	8.34149e-05	0.000691295	mutM, fpg; formamidopyrimidine-DNA glycosylase [EC:3.2.2.23 4.2.99.18]
K02363	tx2	SB	-1.37702	0.298309	48	31	0.000121188	0.000889537	entE, dhbE, vibE, mxcE; 2,3-dihydroxybenzoate---[aryl-carrier protein] ligase [EC:6.3.2.14 6.2.1.71]
K09125	tx2	SB	-1.37754	0.368859	48	29	0.0010848	0.00407611	yhhQ; queuosine precursor transporter
K03321	tx2	SB	-1.37917	0.383161	48	42	0.00151204	0.0051381	TC.SULP; sulfate permease, SulP family
K11249	tx2	SB	-1.37929	0.361641	48	26	0.000891926	0.00352665	eamB; cysteine/O-acetylserine efflux protein
K01847	tx2	SB	-1.37984	0.520486	48	43	0.0142745	0.0304561	MUT; methylmalonyl-CoA mutase [EC:5.4.99.2]
K07278	tx2	SB	-1.38022	0.390803	48	20	0.00178438	0.00580564	tamA; translocation and assembly module TamA
K15724	tx2	SB	-1.38027	0.321521	48	31	0.00027132	0.00151822	erpA; iron-sulfur cluster insertion protein
K02681	tx2	SB	-1.38097	0.416109	48	26	0.00299191	0.00867487	ppdC; prepilin peptidase dependent protein C
K08138	tx2	SB	-1.38218	0.377807	48	29	0.00130838	0.00463912	xylE; MFS transporter, SP family, xylose:H+ symportor
K04775	tx2	SB	-1.38293	0.373907	48	23	0.00118541	0.00434024	ydgD; protease YdgD [EC:3.4.21.-]
K05820	tx2	SB	-1.38486	0.437043	48	35	0.00428717	0.0115063	hcaT; MFS transporter, PPP family, 3-phenylpropionic acid transporter
K07708	tx2	SB	-1.38517	0.386291	48	23	0.00156342	0.00524763	glnL, ntrB; two-component system, NtrC family, nitrogen regulation sensor histidine kinase GlnL [EC:2.7.13.3]
K06181	tx2	SB	-1.38534	0.45535	48	28	0.00578428	0.0146903	rluE; 23S rRNA pseudouridine2457 synthase [EC:5.4.99.20]
K02083	tx2	SB	-1.38621	0.433019	48	14	0.00396654	0.0107782	allC; allantoate deiminase [EC:3.5.3.9]
K13889	tx2	SB	-1.38628	0.412666	48	30	0.00271274	0.00802802	gsiB; glutathione transport system substrate-binding protein
K09823	tx2	SB	-1.38696	0.516249	48	26	0.0131727	0.0286502	zur; Fur family transcriptional regulator, zinc uptake regulator
K18890	tx2	SB	-1.38703	0.378837	48	33	0.00129925	0.0046203	mdlB, smdB; ATP-binding cassette, subfamily B, multidrug efflux pump
K02255	tx2	SB	-1.3875	0.405077	48	27	0.00231231	0.00712747	ftnB; ferritin-like protein 2
K03319	tx2	SB	-1.38788	0.343145	48	32	0.000503554	0.00236491	TC.DASS; divalent anion:Na+ symporter, DASS family
K07165	tx2	SB	-1.38857	0.353026	48	22	0.000663749	0.00282077	fecR; transmembrane sensor
K07354	tx2	SB	-1.3912	0.48487	48	23	0.00866917	0.0203703	sfmD; outer membrane usher protein
K00048	tx2	SB	-1.39156	0.29708	48	38	0.00010228	0.000801255	fucO; lactaldehyde reductase [EC:1.1.1.77]
K09771	tx2	SB	-1.3917	0.440343	48	16	0.00437202	0.0116887	TC.SMR3; small multidrug resistance family-3 protein
K07663	tx2	SB	-1.39197	0.502762	48	26	0.0109282	0.0246999	creB; two-component system, OmpR family, catabolic regulation response regulator CreB
K13683	tx2	SB	-1.39365	0.534166	48	21	0.0156895	0.0328671	wcaE; putative colanic acid biosynthesis glycosyltransferase WcaE [EC:2.4.-.-]
K07306	tx2	SB	-1.39418	0.501336	48	38	0.0106252	0.0241335	dmsA; anaerobic dimethyl sulfoxide reductase subunit A [EC:1.8.5.3]
K02415	tx2	SB	-1.39756	0.374008	48	22	0.0010792	0.0040661	fliL; flagellar protein FliL
K21759	tx2	SB	-1.39761	0.391186	48	11	0.00084211	0.00338475	NOTFOUND
K11739	tx2	SB	-1.39859	0.37392	48	31	0.00106959	0.00403723	nfrA; bacteriophage N4 adsorption protein A
K16704	tx2	SB	-1.39991	0.356438	48	25	0.000673387	0.00285296	rffC, wecD; dTDP-4-amino-4,6-dideoxy-D-galactose acyltransferase [EC:2.3.1.210]
K03273	tx2	SB	-1.4014	0.356022	48	42	0.000658934	0.00281377	gmhB; D-glycero-D-manno-heptose 1,7-bisphosphate phosphatase [EC:3.1.3.82 3.1.3.83]
K19055	tx2	SB	-1.40153	0.438327	48	44	0.00400301	0.0108489	prdX, proX; Ala-tRNA(Pro) deacylase [EC:3.1.1.-]
K21965	tx2	SB	-1.40235	0.445315	48	17	0.00449189	0.0119243	NOTFOUND
K09915	tx2	SB	-1.40305	0.41623	48	27	0.00263826	0.00785236	K09915; uncharacterized protein
K02790	tx2	SB	-1.40325	0.334579	48	32	0.000347121	0.00183591	NOTFOUND
K02791	tx2	SB	-1.40325	0.334579	48	32	0.000347121	0.00183591	malX; maltose/glucose PTS system EIICB component [EC:2.7.1.199 2.7.1.208]
K03788	tx2	SB	-1.4043	0.411466	48	24	0.00238276	0.0073014	aphA; acid phosphatase (class B) [EC:3.1.3.2]
K04565	tx2	SB	-1.40464	0.283518	48	39	5.22371e-05	0.000513954	SOD1; superoxide dismutase, Cu-Zn family [EC:1.15.1.1]
K03756	tx2	SB	-1.40578	0.390553	48	28	0.00151199	0.0051381	potE; putrescine:ornithine antiporter
K05846	tx2	SB	-1.40648	0.468152	48	41	0.00632584	0.0157842	opuBD; osmoprotectant transport system permease protein
K03684	tx2	SB	-1.40736	0.334838	48	38	0.000339412	0.00180672	rnd; ribonuclease D [EC:3.1.13.5]
K21972	tx2	SB	-1.4077	0.35461	48	30	0.000606473	0.00267596	NOTFOUND
K07684	tx2	SB	-1.4078	0.391219	48	26	0.00151566	0.00514134	narL; two-component system, NarL family, nitrate/nitrite response regulator NarL
K07673	tx2	SB	-1.40806	0.268932	48	33	2.60432e-05	0.000376765	narX; two-component system, NarL family, nitrate/nitrite sensor histidine kinase NarX [EC:2.7.13.3]
K00112	tx2	SB	-1.4081	0.483037	48	18	0.00779329	0.0186931	glpB; glycerol-3-phosphate dehydrogenase subunit B [EC:1.1.5.3]
K01699	tx2	SB	-1.40814	0.502544	48	13	0.0101227	0.0232336	pduC; propanediol dehydratase large subunit [EC:4.2.1.28]
K13243	tx2	SB	-1.4097	0.389853	48	31	0.00145208	0.00499506	dos, pdeO; c-di-GMP-specific phosphodiesterase [EC:3.1.4.52]
K05834	tx2	SB	-1.41036	0.375165	48	24	0.00102071	0.00391679	rhtB; homoserine/homoserine lactone efflux protein
K09909	tx2	SB	-1.41121	0.401733	48	28	0.00186882	0.00603371	K09909; uncharacterized protein
K02436	tx2	SB	-1.41141	0.463949	48	16	0.00578692	0.0146903	gatR; DeoR family transcriptional regulator, galactitol utilization operon repressor
K03836	tx2	SB	-1.41163	0.361662	48	30	0.000715276	0.00297909	tnaB; low affinity tryptophan permease
K07358	tx2	SB	-1.41193	0.358151	48	25	0.000649169	0.00279771	fimE; type 1 fimbriae regulatory protein FimE
K07784	tx2	SB	-1.41206	0.50495	48	20	0.0102537	0.0234435	uhpT; MFS transporter, OPA family, hexose phosphate transport protein UhpT
K07674	tx2	SB	-1.41209	0.282742	48	30	4.73103e-05	0.000502384	narQ; two-component system, NarL family, nitrate/nitrite sensor histidine kinase NarQ [EC:2.7.13.3]
K04018	tx2	SB	-1.41295	0.453956	48	33	0.00489983	0.0128192	nrfG; formate-dependent nitrite reductase complex subunit NrfG
K19778	tx2	SB	-1.41312	0.417543	48	30	0.00255337	0.00765457	NOTFOUND
K00970	tx2	SB	-1.416	0.379416	48	33	0.00109164	0.00408701	pcnB; poly(A) polymerase [EC:2.7.7.19]
K03981	tx2	SB	-1.41608	0.361255	48	31	0.00068624	0.00289854	dsbC; thiol:disulfide interchange protein DsbC [EC:5.3.4.1]
K07675	tx2	SB	-1.41619	0.269289	48	32	2.45928e-05	0.000370061	uhpB; two-component system, NarL family, sensor histidine kinase UhpB [EC:2.7.13.3]
K01485	tx2	SB	-1.41662	0.340321	48	34	0.000375428	0.00194604	codA; cytosine/creatinine deaminase [EC:3.5.4.1 3.5.4.21]
K05275	tx2	SB	-1.41695	0.435809	48	19	0.00351884	0.00977907	E1.1.1.65; pyridoxine 4-dehydrogenase [EC:1.1.1.65]
K09016	tx2	SB	-1.41704	0.385616	48	26	0.00125696	0.00453424	rutG; putative pyrimidine permease RutG
K10748	tx2	SB	-1.41938	0.405437	48	26	0.00192402	0.00615925	tus, tau; DNA replication terminus site-binding protein
K21695	tx2	SB	-1.42044	0.328692	48	27	0.000252668	0.00144134	NOTFOUND
K11264	tx2	SB	-1.42063	0.434915	48	16	0.00339307	0.00954472	scpB, mmcD; methylmalonyl-CoA decarboxylase [EC:4.1.1.-]
K02336	tx2	SB	-1.42186	0.388079	48	24	0.00129112	0.00460941	polB; DNA polymerase II [EC:2.7.7.7]
K01846	tx2	SB	-1.42249	0.440414	48	10	0.00370407	0.010158	glmS, mutS, mamA; methylaspartate mutase sigma subunit [EC:5.4.99.1]
K03119	tx2	SB	-1.42278	0.551912	48	28	0.0168203	0.0349189	tauD; taurine dioxygenase [EC:1.14.11.17]
K07140	tx2	SB	-1.42346	0.376521	48	30	0.000968624	0.00376566	K07140; uncharacterized protein
K01484	tx2	SB	-1.42363	0.358289	48	22	0.000600928	0.00265714	astB; succinylarginine dihydrolase [EC:3.5.3.23]
K08191	tx2	SB	-1.42404	0.378849	48	41	0.00102188	0.00391767	exuT; MFS transporter, ACS family, hexuronate transporter
K11382	tx2	SB	-1.42427	0.415682	48	15	0.00230639	0.0071145	pgtP; MFS transporter, OPA family, phosphoglycerate transporter protein
K07172	tx2	SB	-1.42445	0.431559	48	28	0.00312493	0.00897904	mazE, chpAI; antitoxin MazE
K03485	tx2	SB	-1.42542	0.449309	48	25	0.00424885	0.0114314	treR; LacI family transcriptional regulator, trehalose operon repressor
K02012	tx2	SB	-1.42547	0.478168	48	27	0.00667981	0.0165172	afuA, fbpA; iron(III) transport system substrate-binding protein
K05874	tx2	SB	-1.42632	0.503769	48	25	0.00946329	0.0219506	tsr; methyl-accepting chemotaxis protein I, serine sensor receptor
K02778	tx2	SB	-1.42734	0.323291	48	27	0.000200089	0.00122571	ptsGb; glucose PTS system EIIB component [EC:2.7.1.199]
K02779	tx2	SB	-1.42734	0.323291	48	27	0.000200089	0.00122571	ptsG; glucose PTS system EIICB or EIICBA component [EC:2.7.1.199]
K18326	tx2	SB	-1.42844	0.397287	48	22	0.00152683	0.00516889	mdtD; MFS transporter, DHA2 family, multidrug resistance protein
K02858	tx2	SB	-1.43012	0.333517	48	22	0.000274667	0.00153076	ribB, RIB3; 3,4-dihydroxy 2-butanone 4-phosphate synthase [EC:4.1.99.12]
K20542	tx2	SB	-1.43043	0.290335	48	34	5.59286e-05	0.000534834	NOTFOUND
K00373	tx2	SB	-1.43372	0.316919	48	34	0.000152489	0.00102449	narJ, narW; nitrate reductase molybdenum cofactor assembly chaperone NarJ/NarW
K01035	tx2	SB	-1.43475	0.418097	48	41	0.00227699	0.00703952	atoA; acetate CoA/acetoacetate CoA-transferase beta subunit [EC:2.8.3.8 2.8.3.9]
K16301	tx2	SB	-1.43505	0.38621	48	20	0.00113642	0.00419788	efeB; deferrochelatase/peroxidase EfeB [EC:1.11.1.-]
K00334	tx2	SB	-1.43571	0.35957	48	42	0.000572625	0.00256477	nuoE; NADH-quinone oxidoreductase subunit E [EC:7.1.1.2]
K05984	tx2	SB	-1.43684	0.285559	48	29	4.31217e-05	0.000473655	cho; excinuclease Cho [EC:3.1.25.-]
K10016	tx2	SB	-1.43755	0.282962	48	30	3.82235e-05	0.000444314	hisQ; histidine transport system permease protein
K02919	tx2	SB	-1.43797	0.550298	48	39	0.0155478	0.0326857	RP-L36, MRPL36, rpmJ; large subunit ribosomal protein L36
K03759	tx2	SB	-1.4384	0.39668	48	30	0.00141648	0.00490511	adiC; arginine:agmatine antiporter
K07749	tx2	SB	-1.44103	0.313533	48	28	0.000127372	0.000914966	frc; formyl-CoA transferase [EC:2.8.3.16]
K00009	tx2	SB	-1.4414	0.456329	48	42	0.00439064	0.0117159	mtlD; mannitol-1-phosphate 5-dehydrogenase [EC:1.1.1.17]
K03840	tx2	SB	-1.44326	0.334909	48	29	0.000260388	0.00147293	fldB; flavodoxin II
K11744	tx2	SB	-1.44391	0.451884	48	21	0.00402343	0.0108971	tqsA; AI-2 transport protein TqsA
K03386	tx2	SB	-1.44401	0.398515	48	47	0.00142563	0.00493267	PRDX2_4, ahpC; peroxiredoxin 2/4 [EC:1.11.1.24]
K09982	tx2	SB	-1.44793	0.418741	48	20	0.00213652	0.00665479	K09982; uncharacterized protein
K07685	tx2	SB	-1.4482	0.561913	48	23	0.0168445	0.0349517	narP; two-component system, NarL family, nitrate/nitrite response regulator NarP
K02498	tx2	SB	-1.449	0.289627	48	29	4.62989e-05	0.000495446	hemY; HemY protein
K09612	tx2	SB	-1.44913	0.502462	48	25	0.00837598	0.0197822	iap; alkaline phosphatase isozyme conversion protein [EC:3.4.11.-]
K03286	tx2	SB	-1.44972	0.337116	48	28	0.000266339	0.0014964	TC.OOP; OmpA-OmpF porin, OOP family
K15827	tx2	SB	-1.45019	0.424866	48	34	0.00238057	0.0073014	hycB; formate hydrogenlyase subunit 2
K02299	tx2	SB	-1.4502	0.423861	48	32	0.00233416	0.00718949	cyoC; cytochrome o ubiquinol oxidase subunit III
K03580	tx2	SB	-1.45065	0.357526	48	20	0.000487679	0.00231941	hepA; ATP-dependent helicase HepA [EC:5.6.2.-]
K03761	tx2	SB	-1.45263	0.334734	48	32	0.000241468	0.00140025	kgtP; MFS transporter, MHS family, alpha-ketoglutarate permease
K15550	tx2	SB	-1.45274	0.3321	48	24	0.000221429	0.00131339	mdtP; outer membrane protein, multidrug efflux system
K13918	tx2	SB	-1.45282	0.429618	48	24	0.00257021	0.0076884	gudX; glucarate dehydratase-related protein
K14742	tx2	SB	-1.4535	0.445564	48	40	0.00342822	0.00959146	tsaB; tRNA threonylcarbamoyladenosine biosynthesis protein TsaB
K00065	tx2	SB	-1.45352	0.35429	48	43	0.000435881	0.00216439	kduD; 2-dehydro-3-deoxy-D-gluconate 5-dehydrogenase [EC:1.1.1.127]
K02554	tx2	SB	-1.45421	0.426256	48	19	0.00239046	0.00730869	mhpD; 2-keto-4-pentenoate hydratase [EC:4.2.1.80]
K00758	tx2	SB	-1.45462	0.366034	48	15	0.000600044	0.00265606	deoA, TYMP; thymidine phosphorylase [EC:2.4.2.4]
K07355	tx2	SB	-1.45512	0.525164	48	21	0.0108747	0.0246388	sfmF; fimbrial-like protein
K08351	tx2	SB	-1.4561	0.372358	48	26	0.000702428	0.00294	bisC; biotin/methionine sulfoxide reductase [EC:1.-.-.-]
K07700	tx2	SB	-1.45616	0.319888	48	28	0.000142145	0.000980377	dpiB, citA; two-component system, CitB family, cit operon sensor histidine kinase CitA [EC:2.7.13.3]
K05880	tx2	SB	-1.46074	0.403942	48	30	0.00145125	0.00499506	dhaR; transcriptional activator for dhaKLM operon
K03634	tx2	SB	-1.46346	0.349047	48	24	0.000348285	0.00183746	lolA; outer membrane lipoprotein carrier protein
K03651	tx2	SB	-1.46688	0.323884	48	34	0.000150567	0.00101817	cpdA; 3',5'-cyclic-AMP phosphodiesterase [EC:3.1.4.53]
K06895	tx2	SB	-1.46814	0.408671	48	19	0.00153819	0.00519654	lysE, argO; L-lysine exporter family protein LysE/ArgO
K19334	tx2	SB	-1.46833	0.579171	48	23	0.0184953	0.0376433	tabA; biofilm protein TabA
K13631	tx2	SB	-1.47031	0.32419	48	26	0.000148219	0.00100556	soxS; AraC family transcriptional regulator, mar-sox-rob regulon activator
K06157	tx2	SB	-1.47211	0.362061	48	22	0.000477547	0.00229223	idnT; Gnt-II system L-idonate transporter
K18657	tx2	SB	-1.47224	0.349784	48	31	0.000334459	0.00178526	zapC; cell division protein ZapC
K12370	tx2	SB	-1.47279	0.415784	48	27	0.00173941	0.00568828	dppC; dipeptide transport system permease protein
K03672	tx2	SB	-1.47313	0.39135	48	28	0.00100842	0.00387703	trxC; thioredoxin 2 [EC:1.8.1.8]
K01483	tx2	SB	-1.47413	0.410029	48	28	0.00152793	0.00516889	allA; ureidoglycolate lyase [EC:4.3.2.3]
K03556	tx2	SB	-1.47417	0.436875	48	24	0.00261606	0.00779747	malT; LuxR family transcriptional regulator, maltose regulon positive regulatory protein
K07782	tx2	SB	-1.47598	0.297398	48	25	5.11298e-05	0.000512983	sdiA; LuxR family transcriptional regulator, quorum-sensing system regulator SdiA
K01816	tx2	SB	-1.476	0.569712	48	24	0.0163431	0.0341332	hyi, gip; hydroxypyruvate isomerase [EC:5.3.1.22]
K02682	tx2	SB	-1.47607	0.400974	48	32	0.00123718	0.00448627	ppdD; prepilin peptidase dependent protein D
K07821	tx2	SB	-1.47692	0.365805	48	25	0.000512567	0.00238585	torY; trimethylamine-N-oxide reductase (cytochrome c), cytochrome c-type subunit TorY
K01147	tx2	SB	-1.4777	0.36741	48	25	0.000532704	0.00245209	rnb; exoribonuclease II [EC:3.1.13.1]
K02199	tx2	SB	-1.4785	0.308288	48	33	7.74526e-05	0.000655083	ccmG, dsbE; cytochrome c biogenesis protein CcmG, thiol:disulfide interchange protein DsbE
K15836	tx2	SB	-1.48027	0.452138	48	25	0.00333265	0.00940663	fhlA; formate hydrogenlyase transcriptional activator
K08305	tx2	SB	-1.48049	0.435179	48	21	0.00244644	0.00741972	mltB; membrane-bound lytic murein transglycosylase B [EC:4.2.2.-]
K00247	tx2	SB	-1.48355	0.367317	48	28	0.000510758	0.00238545	frdD; succinate dehydrogenase subunit D
K02680	tx2	SB	-1.48679	0.403999	48	22	0.00124033	0.00449377	ppdB; prepilin peptidase dependent protein B
K21029	tx2	SB	-1.48712	0.375608	48	26	0.000622452	0.00271758	NOTFOUND
K09472	tx2	SB	-1.48861	0.493439	48	21	0.00614272	0.0154293	puuC, aldH; 4-(gamma-glutamylamino)butanal dehydrogenase [EC:1.2.1.99]
K03291	tx2	SB	-1.48913	0.447096	48	30	0.00290721	0.00848855	MFS.SET; MFS transporter, SET family, sugar efflux transporter
K08224	tx2	SB	-1.49051	0.306741	48	40	6.61622e-05	0.000592038	ynfM; MFS transporter, YNFM family, putative membrane transport protein
K02526	tx2	SB	-1.49067	0.282549	48	33	2.35969e-05	0.000364216	kdgT; 2-keto-3-deoxygluconate permease
K03780	tx2	SB	-1.49167	0.401679	48	28	0.00114245	0.00420893	ttdB; L(+)-tartrate dehydratase beta subunit [EC:4.2.1.32]
K04027	tx2	SB	-1.49257	0.476023	48	42	0.00463982	0.0122392	eutM; ethanolamine utilization protein EutM
K07678	tx2	SB	-1.49259	0.290899	48	33	3.37295e-05	0.000419293	barA, gacS, varS; two-component system, NarL family, sensor histidine kinase BarA [EC:2.7.13.3]
K03179	tx2	SB	-1.49395	0.320821	48	26	0.000109528	0.000840962	ubiA; 4-hydroxybenzoate polyprenyltransferase [EC:2.5.1.39]
K11073	tx2	SB	-1.49572	0.296475	48	32	4.17211e-05	0.000466448	potF, spuD, spuE; putrescine transport system substrate-binding protein
K07676	tx2	SB	-1.49775	0.502451	48	29	0.00668327	0.0165172	rcsD; two-component system, NarL family, sensor histidine kinase RcsD [EC:2.7.13.3]
K09473	tx2	SB	-1.49807	0.451658	48	21	0.0030059	0.0086972	puuD; gamma-glutamyl-gamma-aminobutyrate hydrolase [EC:3.5.1.94]
K05685	tx2	SB	-1.49897	0.34472	48	31	0.000236273	0.00137782	macB; macrolide transport system ATP-binding/permease protein [EC:7.6.2.-]
K18142	tx2	SB	-1.49912	0.456148	48	32	0.00323375	0.00921993	acrF; multidrug efflux pump
K19155	tx2	SB	-1.49949	0.502641	48	24	0.00664697	0.0164765	yhaV; toxin YhaV [EC:3.1.-.-]
K04691	tx2	SB	-1.50003	0.325751	48	31	0.00012463	0.000903075	hhoB, degS; serine protease DegS [EC:3.4.21.-]
K02399	tx2	SB	-1.5012	0.564003	48	28	0.0139368	0.0299357	flgN; flagellar biosynthesis protein FlgN
K02427	tx2	SB	-1.5027	0.352313	48	36	0.000290713	0.00159451	rlmE, rrmJ, ftsJ; 23S rRNA (uridine2552-2'-O)-methyltransferase [EC:2.1.1.166]
K01584	tx2	SB	-1.50276	0.309784	48	33	6.7521e-05	0.000600315	adiA; arginine decarboxylase [EC:4.1.1.19]
K00322	tx2	SB	-1.50307	0.338717	48	24	0.000189156	0.0011722	sthA, udhA; NAD(P) transhydrogenase [EC:1.6.1.1]
K02048	tx2	SB	-1.50329	0.23805	48	41	1.91755e-06	0.000219705	cysP; sulfate/thiosulfate transport system substrate-binding protein
K11139	tx2	SB	-1.50357	0.623292	48	23	0.0242285	0.0470976	hlyE, clyA, sheA; hemolysin E
K05713	tx2	SB	-1.50389	0.363817	48	21	0.000403507	0.00205242	mhpB; 2,3-dihydroxyphenylpropionate 1,2-dioxygenase [EC:1.13.11.16]
K09251	tx2	SB	-1.5042	0.40993	48	40	0.00127361	0.00456028	patA; putrescine aminotransferase [EC:2.6.1.82]
K15548	tx2	SB	-1.50536	0.381293	48	19	0.000639964	0.00277652	aaeA; p-hydroxybenzoic acid efflux pump subunit AaeA
K05819	tx2	SB	-1.50606	0.414364	48	23	0.00138715	0.00483581	mhpT; MFS transporter, AAHS family, 3-hydroxyphenylpropionic acid transporter
K05798	tx2	SB	-1.50726	0.533209	48	24	0.0095624	0.0221187	leuO; LysR family transcriptional regulator, transcriptional activator for leuABCD operon
K06195	tx2	SB	-1.50756	0.313435	48	26	7.48048e-05	0.000640391	apaG; ApaG protein
K18702	tx2	SB	-1.50856	0.437478	48	27	0.00218653	0.00679526	uctC; CoA:oxalate CoA-transferase [EC:2.8.3.19]
K03490	tx2	SB	-1.51127	0.352199	48	27	0.000272654	0.00152363	chbR, celD; AraC family transcriptional regulator, dual regulator of chb operon
K03919	tx2	SB	-1.51129	0.443127	48	21	0.00239666	0.00731398	alkB; DNA oxidative demethylase [EC:1.14.11.33]
K07799	tx2	SB	-1.51172	0.46239	48	21	0.00336954	0.00949785	mdtA; membrane fusion protein, multidrug efflux system
K01058	tx2	SB	-1.51207	0.45357	48	30	0.00288598	0.00843844	pldA; phospholipase A1/A2 [EC:3.1.1.32 3.1.1.4]
K06917	tx2	SB	-1.51327	0.40125	48	19	0.00099075	0.00383731	selU, mnmH; tRNA 2-selenouridine synthase [EC:2.9.1.3]
K02573	tx2	SB	-1.51332	0.392568	48	34	0.000805994	0.00326805	napG; ferredoxin-type protein NapG
K16693	tx2	SB	-1.51333	0.43411	48	27	0.00199471	0.00631952	wzxE; enterobacterial common antigen flippase
K00425	tx2	SB	-1.51348	0.327995	48	45	0.000121716	0.000889537	cydA; cytochrome bd ubiquinol oxidase subunit I [EC:7.1.1.7]
K09895	tx2	SB	-1.51478	0.370489	48	25	0.000451354	0.00219698	K09895; uncharacterized protein
K06447	tx2	SB	-1.51526	0.320239	48	30	9.08632e-05	0.000738637	astD; succinylglutamic semialdehyde dehydrogenase [EC:1.2.1.71]
K13895	tx2	SB	-1.51589	0.350788	48	27	0.00025272	0.00144134	yejE; microcin C transport system permease protein
K07471	tx2	SB	-1.52021	0.334614	48	26	0.000145347	0.000992569	ygiV; probable transcriptional regulator
K13637	tx2	SB	-1.52111	0.39471	48	28	0.000808343	0.00327438	uxuR; GntR family transcriptional regulator, uxu operon transcriptional repressor
K04026	tx2	SB	-1.52166	0.464454	48	40	0.00331434	0.00937406	eutL; ethanolamine utilization protein EutL
K05517	tx2	SB	-1.52281	0.293566	48	33	2.93488e-05	0.00040365	tsx; nucleoside-specific channel-forming protein
K03923	tx2	SB	-1.52419	0.383126	48	26	0.000593691	0.00263637	mdaB; NADPH dehydrogenase (quinone) [EC:1.6.5.10]
K18968	tx2	SB	-1.5243	0.372045	48	21	0.000441923	0.00217903	adrA; diguanylate cyclase [EC:2.7.7.65]
K07712	tx2	SB	-1.5251	0.336328	48	28	0.000148504	0.00100586	glnG, ntrC; two-component system, NtrC family, nitrogen regulation response regulator GlnG
K02569	tx2	SB	-1.52608	0.28775	48	32	2.20417e-05	0.00035889	napC; cytochrome c-type protein NapC
K18800	tx2	SB	-1.52655	0.491755	48	26	0.00499645	0.0130362	ubiI; 2-polyprenylphenol 6-hydroxylase [EC:1.14.13.240]
K16090	tx2	SB	-1.5272	0.294808	48	33	2.98567e-05	0.00040365	fiu; catecholate siderophore receptor
K04755	tx2	SB	-1.52738	0.453505	48	27	0.00265688	0.00789083	fdx; ferredoxin, 2Fe-2S
K13890	tx2	SB	-1.52844	0.451553	48	30	0.00255041	0.00765434	gsiC; glutathione transport system permease protein
K16088	tx2	SB	-1.52845	0.297325	48	30	3.29297e-05	0.000416842	TC.FEV.OM1, fhuE, fpvA, fptA; outer-membrane receptor for ferric coprogen and ferric-rhodotorulic acid
K02441	tx2	SB	-1.52848	0.357111	48	29	0.000280107	0.00155067	glpG; rhomboid protease GlpG [EC:3.4.21.105]
K03482	tx2	SB	-1.53218	0.510917	48	14	0.00640721	0.0159584	yidP; GntR family transcriptional regulator, glv operon transcriptional regulator
K12368	tx2	SB	-1.53309	0.575743	48	20	0.0139019	0.0299357	dppA; dipeptide transport system substrate-binding protein
K19235	tx2	SB	-1.53411	0.329939	48	30	0.000111449	0.000849061	ybiS; L,D-transpeptidase YbiS
K14591	tx2	SB	-1.53423	0.421054	48	30	0.00135634	0.00478059	aroM; protein AroM
K08350	tx2	SB	-1.53427	0.485327	48	18	0.00436329	0.0116729	fdnI; formate dehydrogenase-N, gamma subunit
K02468	tx2	SB	-1.53462	0.388423	48	25	0.000635434	0.00275975	srlR, gutR; DeoR family transcriptional regulator, glucitol operon repressor
K13926	tx2	SB	-1.53502	0.325492	48	31	9.44788e-05	0.000761701	rbbA; ribosome-dependent ATPase
K09018	tx2	SB	-1.53635	0.311492	48	26	5.5183e-05	0.000532837	rutA; pyrimidine oxygenase [EC:1.14.99.46]
K12529	tx2	SB	-1.53655	0.349784	48	30	0.000211472	0.00127251	ygfM; putative selenate reductase FAD-binding subunit
K02822	tx2	SB	-1.53728	0.396555	48	42	0.000763945	0.00312502	ulaB, sgaB; ascorbate PTS system EIIB component [EC:2.7.1.194]
K02773	tx2	SB	-1.53765	0.536043	48	33	0.00868315	0.0203916	gatA, sgcA; galactitol PTS system EIIA component [EC:2.7.1.200]
K02471	tx2	SB	-1.54041	0.339307	48	24	0.000146548	0.000995856	bacA, bclA; vitamin B12/bleomycin/antimicrobial peptide transport system ATP-binding/permease protein
K07343	tx2	SB	-1.54232	0.413759	48	35	0.00110377	0.00410861	tfoX; DNA transformation protein and related proteins
K10985	tx2	SB	-1.54303	0.349802	48	29	0.000202028	0.00122955	agaC; galactosamine PTS system EIIC component
K03746	tx2	SB	-1.54417	0.374897	48	25	0.000418571	0.00210914	hns; DNA-binding protein H-NS
K03776	tx2	SB	-1.54439	0.478788	48	24	0.00374204	0.0102419	aer; aerotaxis receptor
K06938	tx2	SB	-1.54606	0.37977	48	28	0.000471508	0.00226586	K06938; uncharacterized protein
K12065	tx2	SB	-1.54638	0.552851	48	9	0.0102382	0.023421	traB; conjugal transfer pilus assembly protein TraB
K09894	tx2	SB	-1.54732	0.421835	48	21	0.00127781	0.00456974	K09894; uncharacterized protein
K01255	tx2	SB	-1.54786	0.582359	48	36	0.0140561	0.0301295	CARP, pepA; leucyl aminopeptidase [EC:3.4.11.1]
K04015	tx2	SB	-1.54928	0.476551	48	29	0.00352112	0.00977907	nrfD; protein NrfD
K13893	tx2	SB	-1.54993	0.35307	48	31	0.000213048	0.00127781	yejA; microcin C transport system substrate-binding protein
K02572	tx2	SB	-1.55019	0.375605	48	33	0.000410046	0.00207623	napF; ferredoxin-type protein NapF
K05245	tx2	SB	-1.55097	0.35538	48	32	0.000227099	0.00134128	caiT; L-carnitine/gamma-butyrobetaine antiporter
K10545	tx2	SB	-1.55267	0.37522	48	29	0.000399107	0.00204327	xylG; D-xylose transport system ATP-binding protein [EC:7.5.2.10]
K05708	tx2	SB	-1.55401	0.304743	48	26	3.64654e-05	0.000434512	hcaE, hcaA1; 3-phenylpropionate/trans-cinnamate dioxygenase subunit alpha [EC:1.14.12.19]
K09933	tx2	SB	-1.55799	0.398328	48	29	0.000700984	0.00293988	mtfA; MtfA peptidase
K12661	tx2	SB	-1.55947	0.374091	48	21	0.000369776	0.00192154	LRA3, rhmD; L-rhamnonate dehydratase [EC:4.2.1.90]
K08484	tx2	SB	-1.55995	0.283486	48	33	1.35217e-05	0.000295486	ptsP; phosphotransferase system, enzyme I, PtsP [EC:2.7.3.9]
K12972	tx2	SB	-1.56015	0.433445	48	18	0.00151222	0.0051381	ghrA; glyoxylate/hydroxypyruvate reductase [EC:1.1.1.79 1.1.1.81]
K01782	tx2	SB	-1.5605	0.357368	48	26	0.000225758	0.00133526	fadJ; 3-hydroxyacyl-CoA dehydrogenase / enoyl-CoA hydratase / 3-hydroxybutyryl-CoA epimerase [EC:1.1.1.35 4.2.1.17 5.1.2.3]
K15547	tx2	SB	-1.56123	0.472977	48	25	0.0031238	0.00897904	mdtO; multidrug resistance protein MdtO
K08680	tx2	SB	-1.56307	0.315359	48	27	5.19582e-05	0.000513499	menH; 2-succinyl-6-hydroxy-2,4-cyclohexadiene-1-carboxylate synthase [EC:4.2.99.20]
K12148	tx2	SB	-1.56407	0.430083	48	31	0.00138025	0.0048239	bssS; biofilm regulator BssS
K03449	tx2	SB	-1.56678	0.424926	48	30	0.00121916	0.00443255	MFS.CP; MFS transporter, CP family, cyanate transporter
K08173	tx2	SB	-1.56701	0.375441	48	31	0.00036511	0.00190794	ydfJ; MFS transporter, MHS family, metabolite:H+ symporter
K05541	tx2	SB	-1.56804	0.323985	48	25	6.94199e-05	0.000609369	dusC; tRNA-dihydrouridine synthase C [EC:1.-.-.-]
K02379	tx2	SB	-1.56996	0.439879	48	37	0.0016288	0.00539727	fdhD; FdhD protein
K18765	tx2	SB	-1.57007	0.297423	48	29	2.34149e-05	0.000364115	csrD; RNase E specificity factor CsrD
K09896	tx2	SB	-1.57014	0.47843	48	36	0.00326984	0.00928616	K09896; uncharacterized protein
K00123	tx2	SB	-1.57123	0.544292	48	37	0.00832392	0.0196928	fdoG, fdhF, fdwA; formate dehydrogenase major subunit [EC:1.17.1.9]
K00990	tx2	SB	-1.57263	0.302028	48	32	2.79608e-05	0.00039195	glnD; [protein-PII] uridylyltransferase [EC:2.7.7.59]
K07290	tx2	SB	-1.57271	0.394818	48	28	0.000586223	0.00260743	yhjG; AsmA family protein
K09800	tx2	SB	-1.57349	0.354329	48	33	0.00018765	0.00116461	tamB; translocation and assembly module TamB
K05501	tx2	SB	-1.5735	0.273957	48	34	7.52435e-06	0.000246899	slmA, ttk; TetR/AcrR family transcriptional regulator
K07740	tx2	SB	-1.57485	0.361095	48	26	0.000228772	0.00134908	rsd; regulator of sigma D
K00963	tx2	SB	-1.57539	0.423131	48	38	0.0011158	0.00413644	UGP2, galU, galF; UTP--glucose-1-phosphate uridylyltransferase [EC:2.7.7.9]
K01725	tx2	SB	-1.57589	0.404045	48	24	0.000720372	0.00299698	cynS; cyanate lyase [EC:4.2.1.104]
K09913	tx2	SB	-1.57615	0.352025	48	27	0.000171267	0.00110248	ppnP; purine/pyrimidine-nucleoside phosphorylase [EC:2.4.2.1 2.4.2.2]
K02197	tx2	SB	-1.57646	0.417254	48	20	0.000974331	0.00378431	ccmE; cytochrome c-type biogenesis protein CcmE
K07664	tx2	SB	-1.57692	0.406258	48	23	0.000754572	0.00310197	baeR, smeR; two-component system, OmpR family, response regulator BaeR
K03618	tx2	SB	-1.57904	0.345049	48	31	0.000133828	0.000940273	hyaF; hydrogenase-1 operon protein HyaF
K10013	tx2	SB	-1.57987	0.302199	48	24	2.65508e-05	0.000378828	argT; lysine/arginine/ornithine transport system substrate-binding protein
K07153	tx2	SB	-1.58037	0.348104	48	24	0.000146528	0.000995856	hflD; high frequency lysogenization protein
K02444	tx2	SB	-1.58127	0.441982	48	25	0.00159489	0.00531887	glpR; DeoR family transcriptional regulator, glycerol-3-phosphate regulon repressor
K03212	tx2	SB	-1.58298	0.32032	48	23	5.38772e-05	0.000526019	rumB; 23S rRNA (uracil747-C5)-methyltransferase [EC:2.1.1.189]
K03973	tx2	SB	-1.58446	0.37517	48	30	0.000322728	0.00172899	pspC; phage shock protein C
K10544	tx2	SB	-1.5874	0.427534	48	31	0.00114432	0.00421207	xylH; D-xylose transport system permease protein
K07786	tx2	SB	-1.58841	0.467934	48	26	0.00249135	0.0074968	emrY; MFS transporter, DHA2 family, multidrug resistance protein
K09470	tx2	SB	-1.58925	0.488502	48	18	0.00350185	0.00973856	puuA; gamma-glutamylputrescine synthase [EC:6.3.1.11]
K19236	tx2	SB	-1.59001	0.422044	48	25	0.00100055	0.0038537	ycfS; L,D-transpeptidase YcfS
K08225	tx2	SB	-1.59122	0.307069	48	34	2.97359e-05	0.00040365	entS; MFS transporter, ENTS family, enterobactin (siderophore) exporter
K07264	tx2	SB	-1.59142	0.369013	48	21	0.000258315	0.00146431	arnT, pmrK; 4-amino-4-deoxy-L-arabinose transferase [EC:2.4.2.43]
K07661	tx2	SB	-1.59333	0.338128	48	30	9.53753e-05	0.00076562	rstA; two-component system, OmpR family, response regulator RstA
K01096	tx2	SB	-1.59381	0.434231	48	27	0.0012704	0.00456028	pgpB; phosphatidylglycerophosphatase B [EC:3.1.3.27 3.6.1.75 3.1.3.4 3.6.1.27]
K07232	tx2	SB	-1.59518	0.469936	48	24	0.00249171	0.0074968	CHAC, chaC; glutathione-specific gamma-glutamylcyclotransferase [EC:4.3.2.7]
K00840	tx2	SB	-1.59633	0.263105	48	32	3.45358e-06	0.000224239	astC; succinylornithine aminotransferase [EC:2.6.1.81]
K03314	tx2	SB	-1.59675	0.368756	48	25	0.00024729	0.00142391	nhaB; Na+:H+ antiporter, NhaB family
K12265	tx2	SB	-1.59717	0.426107	48	18	0.00104887	0.00399328	norW; nitric oxide reductase FlRd-NAD(+) reductase [EC:1.18.1.-]
K10017	tx2	SB	-1.59801	0.36193	48	32	0.000199979	0.00122571	hisP; histidine transport system ATP-binding protein [EC:7.4.2.1]
K02297	tx2	SB	-1.59948	0.416539	48	29	0.00083645	0.00336852	cyoA; cytochrome o ubiquinol oxidase subunit II [EC:7.1.1.3]
K01637	tx2	SB	-1.60149	0.348309	48	26	0.000126801	0.000914966	E4.1.3.1, aceA; isocitrate lyase [EC:4.1.3.1]
K03387	tx2	SB	-1.60158	0.44423	48	36	0.00149057	0.0050979	ahpF; NADH-dependent peroxiredoxin subunit F [EC:1.8.1.-]
K01070	tx2	SB	-1.60228	0.322902	48	32	5.1236e-05	0.000512983	frmB, ESD, fghA; S-formylglutathione hydrolase [EC:3.1.2.12]
K00108	tx2	SB	-1.60239	0.448501	48	23	0.00161418	0.00536164	betA, CHDH; choline dehydrogenase [EC:1.1.99.1]
K09477	tx2	SB	-1.60278	0.421182	48	27	0.000910891	0.00358146	citT; citrate:succinate antiporter
K03972	tx2	SB	-1.60319	0.435863	48	22	0.00124637	0.00450777	pspE; phage shock protein E
K02742	tx2	SB	-1.60568	0.444737	48	29	0.00147205	0.00505958	sprT; SprT protein
K01185	tx2	SB	-1.60589	0.602484	48	35	0.0138187	0.0297899	E3.2.1.17; lysozyme [EC:3.2.1.17]
K07146	tx2	SB	-1.60719	0.519665	48	33	0.00513509	0.0132949	K07146; UPF0176 protein
K06282	tx2	SB	-1.6079	0.340289	48	38	9.23621e-05	0.000746085	hyaA, hybO; hydrogenase small subunit [EC:1.12.99.6]
K16136	tx2	SB	-1.6081	0.366554	48	20	0.000214543	0.0012817	malI; LacI family transcriptional regulator, maltose regulon regulatory protein
K02799	tx2	SB	-1.60833	0.408751	48	36	0.000661425	0.00281377	NOTFOUND
K02800	tx2	SB	-1.60833	0.408751	48	36	0.000661425	0.00281377	mtlA, cmtA; mannitol PTS system EIICBA or EIICB component [EC:2.7.1.197]
K02195	tx2	SB	-1.60856	0.379035	48	36	0.000306651	0.00166219	ccmC; heme exporter protein C
K14055	tx2	SB	-1.61	0.47936	48	20	0.00271738	0.00803602	uspE; universal stress protein E
K02485	tx2	SB	-1.61118	0.30792	48	32	2.62538e-05	0.000378492	rssB, hnr; two-component system, response regulator
K00076	tx2	SB	-1.61195	0.478337	48	28	0.00264442	0.00786253	hdhA; 7-alpha-hydroxysteroid dehydrogenase [EC:1.1.1.159]
K03885	tx2	SB	-1.61356	0.473956	48	43	0.00243215	0.00740342	ndh; NADH:quinone reductase (non-electrogenic) [EC:1.6.5.9]
K09017	tx2	SB	-1.61473	0.519432	48	27	0.00494513	0.0129214	rutR; TetR/AcrR family transcriptional regulator
K12290	tx2	SB	-1.61501	0.45656	48	30	0.00176015	0.0057454	hofO; pilus assembly protein HofO
K03607	tx2	SB	-1.61631	0.410016	48	27	0.000649537	0.00279771	proQ; ProP effector
K02116	tx2	SB	-1.61651	0.334316	48	32	7.02106e-05	0.000611142	atpI; ATP synthase protein I
K04081	tx2	SB	-1.61668	0.367047	48	30	0.000205384	0.0012432	ibpB; molecular chaperone IbpB
K15722	tx2	SB	-1.61705	0.432003	48	33	0.00106221	0.00401667	cedA; cell division activator
K11940	tx2	SB	-1.61766	0.407826	48	16	0.000611241	0.00268907	hspQ; heat shock protein HspQ
K03777	tx2	SB	-1.61834	0.294948	48	33	1.40571e-05	0.000300056	dld; D-lactate dehydrogenase (quinone) [EC:1.1.5.12]
K22051	tx2	SB	-1.61865	0.407078	48	29	0.000596685	0.00264684	NOTFOUND
K07248	tx2	SB	-1.61979	0.333473	48	33	6.64683e-05	0.00059327	aldA; lactaldehyde dehydrogenase / glycolaldehyde dehydrogenase [EC:1.2.1.22 1.2.1.21]
K05778	tx2	SB	-1.62008	0.533974	48	24	0.00589914	0.0149258	ynjC; putative thiamine transport system permease protein
K03835	tx2	SB	-1.62096	0.313632	48	26	3.07544e-05	0.000407962	mtr; tryptophan-specific transport protein
K01753	tx2	SB	-1.62098	0.416846	48	23	0.000741389	0.00306293	dsdA; D-serine dehydratase [EC:4.3.1.18]
K21090	tx2	SB	-1.62112	0.447628	48	35	0.00143224	0.00495041	NOTFOUND
K07214	tx2	SB	-1.62174	0.587807	48	39	0.0111731	0.0251446	fes; iron(III)-enterobactin esterase [EC:3.1.1.108]
K06205	tx2	SB	-1.62182	0.472654	48	26	0.00227872	0.0070396	mioC; MioC protein
K19164	tx2	SB	-1.62193	0.414336	48	19	0.000695395	0.00292531	ccdA; antitoxin CcdA
K22131	tx2	SB	-1.62319	0.389316	48	26	0.000369182	0.00192086	NOTFOUND
K08992	tx2	SB	-1.6237	0.392835	48	31	0.00040386	0.00205242	lapA; lipopolysaccharide assembly protein A
K08172	tx2	SB	-1.62429	0.422903	48	29	0.000834632	0.00336446	shiA; MFS transporter, MHS family, shikimate and dehydroshikimate transport protein
K01630	tx2	SB	-1.62615	0.373419	48	27	0.000232556	0.00135805	garL; 2-dehydro-3-deoxyglucarate aldolase [EC:4.1.2.20]
K07337	tx2	SB	-1.62699	0.436098	48	20	0.00109507	0.00409247	K07337; penicillin-binding protein activator
K12291	tx2	SB	-1.62824	0.498519	48	22	0.00339565	0.00954551	hofP; pilus assembly protein HofP
K02467	tx2	SB	-1.62947	0.396219	48	24	0.000425248	0.00213193	gutQ; arabinose 5-phosphate isomerase [EC:5.3.1.13]
K01525	tx2	SB	-1.63286	0.425797	48	22	0.000847084	0.00339816	apaH; bis(5'-nucleosyl)-tetraphosphatase (symmetrical) [EC:3.6.1.41]
K03185	tx2	SB	-1.63334	0.370686	48	27	0.000204519	0.00124147	ubiH; 2-octaprenyl-6-methoxyphenol hydroxylase [EC:1.14.13.-]
K02439	tx2	SB	-1.63664	0.40153	48	32	0.000465701	0.00224468	glpE; thiosulfate sulfurtransferase [EC:2.8.1.1]
K07788	tx2	SB	-1.6387	0.331642	48	27	5.39702e-05	0.000526019	mdtB; multidrug efflux pump
K07589	tx2	SB	-1.63941	0.365292	48	26	0.000166819	0.00108734	folX; D-erythro-7,8-dihydroneopterin triphosphate epimerase [EC:5.1.99.7]
K03610	tx2	SB	-1.64021	0.586055	48	32	0.0101998	0.0233588	minC; septum site-determining protein MinC
K12525	tx2	SB	-1.64146	0.432387	48	26	0.000931717	0.00365642	metL; bifunctional aspartokinase / homoserine dehydrogenase 2 [EC:2.7.2.4 1.1.1.3]
K05814	tx2	SB	-1.64247	0.353817	48	31	0.000113562	0.000855732	ugpA; sn-glycerol 3-phosphate transport system permease protein
K03074	tx2	SB	-1.64362	0.339534	48	33	6.92501e-05	0.000609244	secF; preprotein translocase subunit SecF
K07397	tx2	SB	-1.64487	0.551641	48	36	0.00666926	0.0165022	yhfA; putative redox protein
K04025	tx2	SB	-1.64488	0.494523	48	31	0.00293882	0.00857484	eutK; ethanolamine utilization protein EutK
K00281	tx2	SB	-1.64529	0.370147	48	46	0.000185693	0.0011594	GLDC, gcvP; glycine dehydrogenase [EC:1.4.4.2]
K15551	tx2	SB	-1.64548	0.33555	48	31	5.92138e-05	0.000554979	tauA; taurine transport system substrate-binding protein
K06214	tx2	SB	-1.64732	0.326734	48	27	4.2056e-05	0.000467419	csgG; curli production assembly/transport component CsgG
K07638	tx2	SB	-1.64846	0.370789	48	22	0.000185297	0.0011594	envZ; two-component system, OmpR family, osmolarity sensor histidine kinase EnvZ [EC:2.7.13.3]
K21741	tx2	SB	-1.64863	0.416554	48	27	0.000624698	0.00272452	NOTFOUND
K07019	tx2	SB	-1.64874	0.492138	48	25	0.00277359	0.00817312	K07019; uncharacterized protein
K13244	tx2	SB	-1.64909	0.508938	48	25	0.00361322	0.00997088	pdeL; c-di-GMP-specific phosphodiesterase [EC:3.1.4.52]
K19268	tx2	SB	-1.64932	0.404236	48	13	0.000461006	0.00223088	glmE, mutE, mamB; methylaspartate mutase epsilon subunit [EC:5.4.99.1]
K21908	tx2	SB	-1.64997	0.55837	48	30	0.00710118	0.0173334	NOTFOUND
K15984	tx2	SB	-1.65044	0.328348	48	35	4.368e-05	0.000477166	rsmJ; 16S rRNA (guanine1516-N2)-methyltransferase [EC:2.1.1.242]
K16324	tx2	SB	-1.65205	0.389206	48	22	0.000306005	0.00166219	psuT; putative pseudouridine transporter
K03774	tx2	SB	-1.65421	0.484694	48	26	0.0023828	0.0073014	slpA; FKBP-type peptidyl-prolyl cis-trans isomerase SlpA [EC:5.2.1.8]
K01252	tx2	SB	-1.66002	0.353709	48	33	0.0001	0.000789355	entB, dhbB, vibB, mxcF; bifunctional isochorismate lyase / aryl carrier protein [EC:3.3.2.1 6.3.2.14]
K12507	tx2	SB	-1.66072	0.434993	48	26	0.000883451	0.00350678	fadK; acyl-CoA synthetase [EC:6.2.1.-]
K13620	tx2	SB	-1.66103	0.384829	48	31	0.000255961	0.00145383	wcaD; putative colanic acid polymerase
K08317	tx2	SB	-1.66135	0.34654	48	24	7.778e-05	0.000655083	hcxA; hydroxycarboxylate dehydrogenase A [EC:1.1.1.-]
K14347	tx2	SB	-1.66216	0.416587	48	27	0.000576779	0.00257504	SLC10A7, P7; solute carrier family 10 (sodium/bile acid cotransporter), member 7
K13479	tx2	SB	-1.66293	0.429023	48	35	0.000764869	0.00312572	ygeT, xdhB; xanthine dehydrogenase FAD-binding subunit [EC:1.17.1.4]
K06078	tx2	SB	-1.66513	0.317589	48	30	2.55788e-05	0.000372643	lpp; murein lipoprotein
K10015	tx2	SB	-1.66618	0.305164	48	31	1.50145e-05	0.000308614	hisM; histidine transport system permease protein
K04744	tx2	SB	-1.66654	0.506783	48	32	0.00321825	0.00918364	lptD, imp, ostA; LPS-assembly protein
K07262	tx2	SB	-1.66694	0.42088	48	25	0.000620316	0.00271683	pbpG; serine-type D-Ala-D-Ala endopeptidase (penicillin-binding protein 7) [EC:3.4.21.-]
K07641	tx2	SB	-1.6681	0.50761	48	19	0.00323605	0.00921993	creC; two-component system, OmpR family, sensor histidine kinase CreC [EC:2.7.13.3]
K01061	tx2	SB	-1.66858	0.399726	48	28	0.00036463	0.00190794	E3.1.1.45; carboxymethylenebutenolidase [EC:3.1.1.45]
K19804	tx2	SB	-1.66904	0.4382	48	20	0.000903208	0.00356137	NOTFOUND
K09912	tx2	SB	-1.66958	0.59462	48	20	0.00998898	0.0229607	K09912; uncharacterized protein
K21394	tx2	SB	-1.66975	0.557373	48	23	0.00645454	0.0160571	NOTFOUND
K02426	tx2	SB	-1.66984	0.361242	48	43	0.000119264	0.000879223	sufE; cysteine desulfuration protein SufE
K14051	tx2	SB	-1.67027	0.36385	48	25	0.000129149	0.000920375	gmr, pdeR; c-di-GMP phosphodiesterase Gmr [EC:3.1.4.52]
K07353	tx2	SB	-1.6705	0.547789	48	19	0.00568731	0.0145136	sfmC; fimbrial chaperone protein
K07310	tx2	SB	-1.67104	0.283914	48	33	5.33843e-06	0.000233315	ynfF; Tat-targeted selenate reductase subunit YnfF [EC:1.97.1.9]
K07235	tx2	SB	-1.67123	0.445894	48	31	0.00104946	0.00399328	tusD, dsrE; tRNA 2-thiouridine synthesizing protein D [EC:2.8.1.-]
K12299	tx2	SB	-1.67143	0.318661	48	31	2.54448e-05	0.000372643	garP; MFS transporter, ACS family, probable galactarate transporter
K01766	tx2	SB	-1.67166	0.391017	48	21	0.000283614	0.00156383	csdA; cysteine sulfinate desulfinase [EC:4.4.1.-]
K01042	tx2	SB	-1.67176	0.415127	48	21	0.000525912	0.00242891	selA; L-seryl-tRNA(Ser) seleniumtransferase [EC:2.9.1.1]
K21742	tx2	SB	-1.67402	0.321025	48	33	2.74367e-05	0.000388796	NOTFOUND
K03721	tx2	SB	-1.67418	0.31206	48	31	1.89528e-05	0.000334593	tyrR; transcriptional regulator of aroF, aroG, tyrA and aromatic amino acid transport
K02504	tx2	SB	-1.67482	0.344854	48	27	6.65857e-05	0.00059327	hofB; protein transport protein HofB
K18850	tx2	SB	-1.67545	0.343933	48	28	6.41746e-05	0.000582683	ycfD; 50S ribosomal protein L16 3-hydroxylase [EC:1.14.11.47]
K14261	tx2	SB	-1.67689	0.409295	48	27	0.000442004	0.00217903	alaC; alanine-synthesizing transaminase [EC:2.6.1.-]
K03304	tx2	SB	-1.67733	0.469454	48	29	0.00161345	0.00536164	tehA; tellurite resistance protein
K00697	tx2	SB	-1.67829	0.346699	48	32	6.9259e-05	0.000609244	otsA; trehalose 6-phosphate synthase [EC:2.4.1.15 2.4.1.347]
K15832	tx2	SB	-1.67969	0.45761	48	30	0.00126998	0.00456028	hycG; formate hydrogenlyase subunit 7
K03645	tx2	SB	-1.67973	0.455102	48	27	0.0012081	0.00440002	seqA; negative modulator of initiation of replication
K08997	tx2	SB	-1.6798	0.542062	48	25	0.00506071	0.0131586	SELENOO, selO; protein adenylyltransferase [EC:2.7.7.108]
K01507	tx2	SB	-1.68181	0.415015	48	42	0.000493868	0.00233016	ppa; inorganic pyrophosphatase [EC:3.6.1.1]
K07479	tx2	SB	-1.68347	0.433246	48	18	0.000746858	0.0030733	yrdD; putative DNA topoisomerase
K08312	tx2	SB	-1.68395	0.567256	48	25	0.00687862	0.0169094	nudE; ADP-ribose diphosphatase [EC:3.6.1.-]
K00673	tx2	SB	-1.68457	0.367608	48	29	0.000131762	0.000930399	astA; arginine N-succinyltransferase [EC:2.3.1.109]
K22130	tx2	SB	-1.68597	0.410634	48	30	0.000432471	0.0021634	NOTFOUND
K02393	tx2	SB	-1.68791	0.412493	48	27	0.000447586	0.00219584	flgH; flagellar L-ring protein FlgH
K14065	tx2	SB	-1.68878	0.466342	48	32	0.00143314	0.00495041	uspD; universal stress protein D
K07733	tx2	SB	-1.68927	0.693338	48	19	0.0229873	0.0452809	alpA; prophage regulatory protein
K03566	tx2	SB	-1.68959	0.332438	48	28	3.80317e-05	0.000444034	gcvA; LysR family transcriptional regulator, glycine cleavage system transcriptional activator
K21973	tx2	SB	-1.68961	0.431681	48	28	0.000696292	0.00292612	NOTFOUND
K02000	tx2	SB	-1.69017	0.356065	48	34	8.75029e-05	0.000716592	proV; glycine betaine/proline transport system ATP-binding protein [EC:7.6.2.9]
K03446	tx2	SB	-1.69045	0.371454	48	30	0.000142567	0.000981656	emrB; MFS transporter, DHA2 family, multidrug resistance protein
K04750	tx2	SB	-1.69263	0.51522	48	26	0.00324321	0.00922947	phnB; PhnB protein
K10550	tx2	SB	-1.69293	0.398586	48	27	0.000303969	0.00165627	alsC; D-allose transport system permease protein
K21602	tx2	SB	-1.69419	0.369505	48	29	0.000130939	0.000927824	NOTFOUND
K01582	tx2	SB	-1.69453	0.30889	48	33	1.40922e-05	0.000300056	E4.1.1.18, ldcC, cadA; lysine decarboxylase [EC:4.1.1.18]
K15735	tx2	SB	-1.69484	0.37058	48	31	0.000134772	0.000940459	csiR; GntR family transcriptional regulator, carbon starvation induced regulator
K16263	tx2	SB	-1.69523	0.332479	48	33	3.65233e-05	0.000434512	yjeH; amino acid efflux transporter
K02167	tx2	SB	-1.69527	0.380525	48	27	0.000181061	0.00114599	betI; TetR/AcrR family transcriptional regulator, transcriptional repressor of bet genes
K10011	tx2	SB	-1.69566	0.504936	48	26	0.00272055	0.00803966	arnA, pmrI; UDP-4-amino-4-deoxy-L-arabinose formyltransferase / UDP-glucuronic acid dehydrogenase (UDP-4-keto-hexauronic acid decarboxylating) [EC:2.1.2.13 1.1.1.305]
K03586	tx2	SB	-1.69578	0.367981	48	33	0.000123546	0.000899314	ftsL; cell division protein FtsL
K02099	tx2	SB	-1.69692	0.577836	48	29	0.00741098	0.0179419	araC; AraC family transcriptional regulator, arabinose operon regulatory protein
K03669	tx2	SB	-1.69747	0.312232	48	31	1.5899e-05	0.00031585	mdoH; membrane glycosyltransferase [EC:2.4.1.-]
K16074	tx2	SB	-1.69811	0.401216	48	24	0.00031549	0.00169678	zntB; zinc transporter
K15545	tx2	SB	-1.69886	0.425702	48	27	0.000575632	0.00257268	mlc; transcriptional regulator of PTS gene
K01682	tx2	SB	-1.69943	0.340535	48	31	4.77584e-05	0.000504664	acnB; aconitate hydratase 2 / 2-methylisocitrate dehydratase [EC:4.2.1.3 4.2.1.99]
K00130	tx2	SB	-1.70007	0.424947	48	24	0.000561621	0.00254014	betB, gbsA; betaine-aldehyde dehydrogenase [EC:1.2.1.8]
K13643	tx2	SB	-1.70068	0.298333	48	31	8.35181e-06	0.000249352	iscR; Rrf2 family transcriptional regulator, iron-sulfur cluster assembly transcription factor
K05887	tx2	SB	-1.70218	0.421592	48	23	0.000512512	0.00238585	ydiB; quinate/shikimate dehydrogenase [EC:1.1.1.282]
K06894	tx2	SB	-1.70218	0.217851	48	45	6.41327e-08	0.000131457	yfhM; alpha-2-macroglobulin
K00855	tx2	SB	-1.7027	0.338073	48	30	4.26132e-05	0.000470559	PRK, prkB; phosphoribulokinase [EC:2.7.1.19]
K07038	tx2	SB	-1.70344	0.355297	48	32	7.77235e-05	0.000655083	K07038; inner membrane protein
K04047	tx2	SB	-1.70465	0.398023	48	45	0.00027826	0.00154457	dps; starvation-inducible DNA-binding protein
K00867	tx2	SB	-1.70474	0.432096	48	33	0.000644366	0.00278979	coaA; type I pantothenate kinase [EC:2.7.1.33]
K09824	tx2	SB	-1.70505	0.414064	48	28	0.000419695	0.00211221	virK; uncharacterized protein
K07304	tx2	SB	-1.7057	0.456436	48	30	0.00107847	0.0040661	msrA; peptide-methionine (S)-S-oxide reductase [EC:1.8.4.11]
K03834	tx2	SB	-1.70588	0.323556	48	32	2.38001e-05	0.000365993	tyrP; tyrosine-specific transport protein
K08306	tx2	SB	-1.70645	0.434936	48	20	0.00068019	0.00287591	mltC; membrane-bound lytic murein transglycosylase C [EC:4.2.2.-]
K08348	tx2	SB	-1.70662	0.383774	48	33	0.000184778	0.0011594	fdnG; formate dehydrogenase-N, alpha subunit [EC:1.17.5.3]
K03289	tx2	SB	-1.70712	0.367531	48	30	0.000112807	0.000851591	nupG; MFS transporter, NHS family, nucleoside permease
K04568	tx2	SB	-1.70726	0.414909	48	34	0.0004229	0.0021232	epmA, poxA; elongation factor P--(R)-beta-lysine ligase [EC:6.3.1.-]
K07665	tx2	SB	-1.71017	0.381602	48	27	0.000169487	0.00109635	cusR, copR, silR; two-component system, OmpR family, copper resistance phosphate regulon response regulator CusR
K00245	tx2	SB	-1.71085	0.376213	48	31	0.000143767	0.000986286	frdB; succinate dehydrogenase iron-sulfur subunit [EC:1.3.5.1]
K03184	tx2	SB	-1.71091	0.399972	48	27	0.000281905	0.00155648	ubiF; 3-demethoxyubiquinol 3-hydroxylase [EC:1.14.99.60]
K01087	tx2	SB	-1.711	0.477419	48	30	0.00157092	0.00526362	otsB; trehalose 6-phosphate phosphatase [EC:3.1.3.12]
K07184	tx2	SB	-1.71262	0.36924	48	28	0.000114675	0.000859445	ygiM; SH3 domain protein
K15539	tx2	SB	-1.71388	0.430281	48	21	0.000586546	0.00260743	rodZ; cytoskeleton protein RodZ
K19354	tx2	SB	-1.71665	0.327142	48	28	2.53039e-05	0.000372643	waaH; heptose III glucuronosyltransferase [EC:2.4.1.-]
K09802	tx2	SB	-1.72026	0.426538	48	26	0.000518172	0.00240386	K09802; uncharacterized protein
K07781	tx2	SB	-1.72235	0.461115	48	26	0.00108328	0.00407408	rcsA; LuxR family transcriptional regulator, capsular biosynthesis positive transcription factor
K02257	tx2	SB	-1.72333	0.471719	48	27	0.00132498	0.00468996	COX10, ctaB, cyoE; heme o synthase [EC:2.5.1.141]
K07289	tx2	SB	-1.72346	0.380825	48	30	0.000151857	0.00102356	asmA; AsmA protein
K11938	tx2	SB	-1.72364	0.304554	48	34	9.2268e-06	0.000254066	cof; HMP-PP phosphatase [EC:3.6.1.-]
K07349	tx2	SB	-1.72422	0.383165	48	29	0.000161898	0.00106529	fimG; minor fimbrial subunit
K09801	tx2	SB	-1.72449	0.300835	48	33	7.73274e-06	0.000246899	K09801; uncharacterized protein
K01720	tx2	SB	-1.72486	0.370258	48	29	0.000109017	0.000840962	prpD; 2-methylcitrate dehydratase [EC:4.2.1.79]
K12147	tx2	SB	-1.72503	0.592341	48	24	0.00784566	0.0187753	msyB; acidic protein MsyB
K16710	tx2	SB	-1.72588	0.418493	48	32	0.000413268	0.00208746	wcaK, amsJ; colanic acid/amylovoran biosynthesis protein WcaK/AmsJ
K20862	tx2	SB	-1.72611	0.351399	48	30	5.8008e-05	0.000548129	NOTFOUND
K05596	tx2	SB	-1.72612	0.494825	48	30	0.0019836	0.00629174	iciA; LysR family transcriptional regulator, chromosome initiation inhibitor
K03577	tx2	SB	-1.72771	0.501689	48	29	0.00221067	0.00685254	acrR, smeT; TetR/AcrR family transcriptional regulator, acrAB operon repressor
K11076	tx2	SB	-1.72832	0.465266	48	25	0.00113936	0.00420499	potG, spuF; putrescine transport system ATP-binding protein [EC:7.6.2.16]
K03078	tx2	SB	-1.72946	0.49336	48	30	0.00190245	0.00610904	ulaD, sgaH, sgbH; 3-dehydro-L-gulonate-6-phosphate decarboxylase [EC:4.1.1.85]
K00879	tx2	SB	-1.73033	0.412353	48	23	0.000345257	0.00183079	fucK; L-fuculokinase [EC:2.7.1.51]
K09898	tx2	SB	-1.73107	0.508975	48	29	0.00245206	0.00743135	K09898; uncharacterized protein
K11741	tx2	SB	-1.73159	0.335759	48	38	3.16079e-05	0.00041386	sugE; quaternary ammonium compound-resistance protein SugE
K05368	tx2	SB	-1.73329	0.403531	48	26	0.000269713	0.00151127	fre, ubiB; NAD(P)H-flavin reductase [EC:1.5.1.41]
K00681	tx2	SB	-1.73381	0.537814	48	41	0.00375844	0.0102618	ggt; gamma-glutamyltranspeptidase / glutathione hydrolase [EC:2.3.2.2 3.4.19.13]
K07662	tx2	SB	-1.73506	0.334907	48	31	2.98285e-05	0.00040365	cpxR; two-component system, OmpR family, response regulator CpxR
K00557	tx2	SB	-1.73606	0.32027	48	33	1.65326e-05	0.000322269	trmA; tRNA (uracil-5-)-methyltransferase [EC:2.1.1.35]
K00427	tx2	SB	-1.73734	0.41491	48	31	0.000353049	0.00185787	lldP, lctP; L-lactate permease
K13979	tx2	SB	-1.73958	0.394274	48	25	0.000201547	0.00122881	yahK; alcohol dehydrogenase (NADP+) [EC:1.1.1.2]
K08279	tx2	SB	-1.74104	0.453813	48	30	0.000843638	0.0033876	caiE; carnitine operon protein CaiE
K21470	tx2	SB	-1.74112	0.355154	48	30	5.94216e-05	0.000555672	NOTFOUND
K04091	tx2	SB	-1.74129	0.562225	48	17	0.00508186	0.0131957	ssuD, msuD; alkanesulfonate monooxygenase [EC:1.14.14.5 1.14.14.34]
K10831	tx2	SB	-1.74162	0.490486	48	24	0.00170322	0.00559475	tauB; taurine transport system ATP-binding protein [EC:7.6.2.7]
K20881	tx2	SB	-1.74165	0.420035	48	26	0.000390834	0.00201139	NOTFOUND
K07796	tx2	SB	-1.74227	0.433873	48	26	0.000541135	0.00247172	cusC, silC; outer membrane protein, copper/silver efflux system
K03532	tx2	SB	-1.74229	0.359548	48	29	6.84037e-05	0.000605569	torC; trimethylamine-N-oxide reductase (cytochrome c), cytochrome c-type subunit TorC
K00228	tx2	SB	-1.74276	0.303088	48	30	7.40852e-06	0.000246899	CPOX, hemF; coproporphyrinogen III oxidase [EC:1.3.3.3]
K04770	tx2	SB	-1.7467	0.345472	48	31	4.06016e-05	0.00045685	lonH; Lon-like ATP-dependent protease [EC:3.4.21.-]
K04022	tx2	SB	-1.74686	0.511702	48	19	0.0023775	0.00730131	eutG; alcohol dehydrogenase
K09923	tx2	SB	-1.74942	0.455326	48	30	0.000831916	0.00336003	K09923; uncharacterized protein
K09907	tx2	SB	-1.74958	0.396291	48	26	0.000200153	0.00122571	K09907; uncharacterized protein
K12152	tx2	SB	-1.7497	0.447171	48	29	0.000698365	0.00293186	nudJ; phosphatase NudJ [EC:3.6.1.-]
K23007	tx2	SB	-1.75011	0.419182	48	25	0.000363955	0.00190794	NOTFOUND
K03611	tx2	SB	-1.75092	0.373574	48	33	0.000101571	0.000798715	dsbB; protein dithiol:quinone oxidoreductase [EC:1.8.5.9]
K03819	tx2	SB	-1.75254	0.409611	48	29	0.000281219	0.00155475	wcaB; putative colanic acid biosynthesis acetyltransferase WcaB [EC:2.3.1.-]
K12582	tx2	SB	-1.7527	0.405282	48	18	0.000250684	0.00143762	wecF, rffT; dTDP-N-acetylfucosamine:lipid II N-acetylfucosaminyltransferase [EC:2.4.1.325]
K13256	tx2	SB	-1.75307	0.362285	48	30	6.95792e-05	0.000609479	psiE; protein PsiE
K07136	tx2	SB	-1.75367	0.494818	48	22	0.0017315	0.0056697	K07136; uncharacterized protein
K00632	tx2	SB	-1.75427	0.473055	48	34	0.00115718	0.00425186	fadA, fadI; acetyl-CoA acyltransferase [EC:2.3.1.16]
K03675	tx2	SB	-1.75678	0.369014	48	33	8.45181e-05	0.000697603	grxB; glutaredoxin 2
K00627	tx2	SB	-1.75781	0.447255	48	39	0.000668877	0.00283965	DLAT, aceF, pdhC; pyruvate dehydrogenase E2 component (dihydrolipoamide acetyltransferase) [EC:2.3.1.12]
K11926	tx2	SB	-1.75893	0.509839	48	27	0.00217776	0.00677307	crl; sigma factor-binding protein Crl
K07246	tx2	SB	-1.7591	0.384048	48	26	0.000132452	0.000933682	ttuC, dmlA; tartrate dehydrogenase/decarboxylase / D-malate dehydrogenase [EC:1.1.1.93 4.1.1.73 1.1.1.83]
K00795	tx2	SB	-1.75985	0.332082	48	27	2.22631e-05	0.000359713	ispA; farnesyl diphosphate synthase [EC:2.5.1.1 2.5.1.10]
K12113	tx2	SB	-1.75985	0.520746	48	27	0.00258379	0.00772347	ebgR; LacI family transcriptional regulator, ebg operon repressor
K07393	tx2	SB	-1.76146	0.44746	48	22	0.00065843	0.00281377	ECM4, yqjG; glutathionyl-hydroquinone reductase [EC:1.8.5.7]
K03717	tx2	SB	-1.76232	0.390486	48	27	0.000156648	0.0010378	nhaR; LysR family transcriptional regulator, transcriptional activator of nhaA
K13735	tx2	SB	-1.76244	0.366905	48	29	7.5979e-05	0.000647771	yeeJ; adhesin/invasin
K07701	tx2	SB	-1.76294	0.376278	48	29	0.000102009	0.000800645	dcuS; two-component system, CitB family, sensor histidine kinase DcuS [EC:2.7.13.3]
K16321	tx2	SB	-1.76307	0.498476	48	17	0.00176199	0.00574689	gntP; high-affinity gluconate transporter
K06929	tx2	SB	-1.76367	0.477186	48	17	0.00119302	0.00435658	K06929; uncharacterized protein
K19416	tx2	SB	-1.76373	0.476053	48	21	0.00116717	0.00428099	yccA; modulator of FtsH protease
K07113	tx2	SB	-1.76529	0.355005	48	26	4.99236e-05	0.000512983	fxsA; UPF0716 protein FxsA
K10538	tx2	SB	-1.76554	0.478191	48	27	0.00120444	0.00439054	araH; L-arabinose transport system permease protein
K05835	tx2	SB	-1.76649	0.426018	48	24	0.000390765	0.00201139	rhtC; threonine efflux protein
K12372	tx2	SB	-1.76686	0.400397	48	30	0.000201215	0.00122859	dppF; dipeptide transport system ATP-binding protein
K03718	tx2	SB	-1.76717	0.538894	48	30	0.00329038	0.0093212	asnC; Lrp/AsnC family transcriptional regulator, regulator for asnA, asnC and gidA
K07400	tx2	SB	-1.76995	0.45085	48	30	0.000676246	0.00286215	nfuA; Fe/S biogenesis protein NfuA
K00230	tx2	SB	-1.77013	0.325964	48	27	1.61394e-05	0.000319012	hemG; menaquinone-dependent protoporphyrinogen oxidase [EC:1.3.5.3]
K12144	tx2	SB	-1.77025	0.417698	48	17	0.000311052	0.00168382	hyfI; hydrogenase-4 component I [EC:1.-.-.-]
K06222	tx2	SB	-1.77062	0.353464	48	28	4.55761e-05	0.000488971	dkgB; 2,5-diketo-D-gluconate reductase B [EC:1.1.1.346]
K02846	tx2	SB	-1.77165	0.511609	48	26	0.00211037	0.00659311	solA; N-methyl-L-tryptophan oxidase [EC:1.5.3.-]
K09159	tx2	SB	-1.77219	0.484054	48	33	0.00129974	0.0046203	cptB; antitoxin CptB
K07223	tx2	SB	-1.77461	0.435591	48	26	0.000468023	0.00225172	yfeX; porphyrinogen peroxidase [EC:1.11.1.-]
K19688	tx2	SB	-1.77465	0.329717	48	30	1.81601e-05	0.000334593	bssR; biofilm regulator BssR
K09023	tx2	SB	-1.77504	0.557146	48	23	0.00411439	0.0111217	rutD; aminoacrylate hydrolase [EC:3.5.1.-]
K02521	tx2	SB	-1.77599	0.601294	48	19	0.00712369	0.0173679	ilvY; LysR family transcriptional regulator, positive regulator for ilvC
K09456	tx2	SB	-1.777	0.399765	48	22	0.000185621	0.0011594	aidB; putative acyl-CoA dehydrogenase
K19000	tx2	SB	-1.77742	0.388998	48	32	0.000136205	0.000947272	rof; Rho-binding antiterminator
K12973	tx2	SB	-1.77751	0.409802	48	28	0.000242787	0.00140593	pagP, crcA; lipid IVA palmitoyltransferase [EC:2.3.1.251]
K13654	tx2	SB	-1.77896	0.491603	48	20	0.00144244	0.00497015	mcbR; GntR family transcriptional regulator, colanic acid and biofilm gene transcriptional regulator
K11201	tx2	SB	-1.78058	0.494225	48	30	0.00149981	0.00511686	frvA; fructose-like PTS system EIIA component [EC:2.7.1.-]
K13641	tx2	SB	-1.78133	0.373016	48	31	8.14749e-05	0.000679285	iclR; IclR family transcriptional regulator, acetate operon repressor
K03748	tx2	SB	-1.78183	0.430963	48	31	0.000402614	0.00205111	sanA; SanA protein
K07147	tx2	SB	-1.78187	0.318609	48	32	1.08586e-05	0.000280031	msrP; methionine sulfoxide reductase catalytic subunit [EC:1.8.-.-]
K10556	tx2	SB	-1.78234	0.52423	48	16	0.00245907	0.00744716	lsrC; AI-2 transport system permease protein
K05982	tx2	SB	-1.78428	0.372181	48	30	7.77833e-05	0.000655083	E3.1.21.7, nfi; deoxyribonuclease V [EC:3.1.21.7]
K16091	tx2	SB	-1.7845	0.44087	48	25	0.000499709	0.00234971	fecA; Fe(3+) dicitrate transport protein
K03477	tx2	SB	-1.78462	0.349572	48	31	3.59502e-05	0.000432691	ulaR; DeoR family transcriptional regulator, ulaG and ulaABCDEF operon transcriptional repressor
K07039	tx2	SB	-1.78503	0.333673	48	30	1.96776e-05	0.000340455	K07039; uncharacterized protein
K11934	tx2	SB	-1.78554	0.391498	48	31	0.000139104	0.000962598	ompX; outer membrane protein X
K00998	tx2	SB	-1.78571	0.458515	48	24	0.00073069	0.0030291	pssA; CDP-diacylglycerol---serine O-phosphatidyltransferase [EC:2.7.8.8]
K04067	tx2	SB	-1.78628	0.307498	48	32	6.42266e-06	0.000234338	priC; primosomal replication protein N''
K18446	tx2	SB	-1.78653	0.489434	48	24	0.00133509	0.00471488	ygiF; triphosphatase [EC:3.6.1.25]
K07269	tx2	SB	-1.78718	0.360449	48	30	5.17375e-05	0.000513499	ytfB; cell division protein YtfB
K22719	tx2	SB	-1.7886	0.374106	48	29	8.036e-05	0.000674954	NOTFOUND
K19591	tx2	SB	-1.79102	0.32869	48	32	1.54235e-05	0.000310867	cueR; MerR family transcriptional regulator, copper efflux regulator
K00285	tx2	SB	-1.79447	0.292152	48	32	2.88809e-06	0.000219705	dadA; D-amino-acid dehydrogenase [EC:1.4.5.1]
K01150	tx2	SB	-1.79472	0.389582	48	28	0.000124023	0.000900254	endA; deoxyribonuclease I [EC:3.1.21.1]
K09136	tx2	SB	-1.79474	0.35238	48	34	3.70309e-05	0.000439291	ycaO; ribosomal protein S12 methylthiotransferase accessory factor
K03583	tx2	SB	-1.79708	0.317025	48	34	9.02706e-06	0.00025391	recC; exodeoxyribonuclease V gamma subunit [EC:3.1.11.5]
K11737	tx2	SB	-1.79755	0.437131	48	28	0.000425667	0.00213193	cycA; D-serine/D-alanine/glycine transporter
K11750	tx2	SB	-1.79791	0.397751	48	26	0.00015392	0.00102666	frsA; esterase FrsA [EC:3.1.-.-]
K07014	tx2	SB	-1.79854	0.30912	48	40	6.28164e-06	0.000234338	K07014; uncharacterized protein
K05712	tx2	SB	-1.79899	0.618562	48	18	0.00791668	0.0188908	mhpA; 3-(3-hydroxy-phenyl)propionate hydroxylase [EC:1.14.13.127]
K03425	tx2	SB	-1.80041	0.470116	48	26	0.00085787	0.00342818	tatE; sec-independent protein translocase protein TatE
K02200	tx2	SB	-1.80428	0.363914	48	31	5.17677e-05	0.000513499	ccmH; cytochrome c-type biogenesis protein CcmH
K19162	tx2	SB	-1.80463	0.568239	48	23	0.00421502	0.0113567	tomB; hha toxicity modulator TomB
K01581	tx2	SB	-1.80522	0.425009	48	31	0.000303864	0.00165627	E4.1.1.17, ODC1, speC, speF; ornithine decarboxylase [EC:4.1.1.17]
K03926	tx2	SB	-1.80554	0.497121	48	26	0.00139611	0.00485483	cutA; periplasmic divalent cation tolerance protein
K18840	tx2	SB	-1.80591	0.669086	48	19	0.0128058	0.0279546	ghoS; antitoxin GhoS
K02483	tx2	SB	-1.8065	0.393023	48	28	0.000127268	0.000914966	K02483; two-component system, OmpR family, response regulator
K21645	tx2	SB	-1.80745	0.450009	48	31	0.000539987	0.00246919	NOTFOUND
K01093	tx2	SB	-1.80758	0.370564	48	22	6.31511e-05	0.00058	appA; 4-phytase / acid phosphatase [EC:3.1.3.26 3.1.3.2]
K02560	tx2	SB	-1.80827	0.374262	48	29	7.08618e-05	0.000612289	lpxM, msbB; lauroyl-Kdo2-lipid IVA myristoyltransferase [EC:2.3.1.243]
K19222	tx2	SB	-1.80876	0.389182	48	26	0.000112028	0.000850347	menI, DHNAT; 1,4-dihydroxy-2-naphthoyl-CoA hydrolase [EC:3.1.2.28]
K11202	tx2	SB	-1.8092	0.40358	48	37	0.000168932	0.00109635	fryB; fructose-like PTS system EIIB component [EC:2.7.1.-]
K09891	tx2	SB	-1.81167	0.460411	48	27	0.000661175	0.00281377	K09891; uncharacterized protein
K00573	tx2	SB	-1.81268	0.394673	48	31	0.000128409	0.00091923	E2.1.1.77, pcm; protein-L-isoaspartate(D-aspartate) O-methyltransferase [EC:2.1.1.77]
K07390	tx2	SB	-1.81273	0.505106	48	30	0.001552	0.00522619	grxD, GLRX5; monothiol glutaredoxin
K02478	tx2	SB	-1.81281	0.365105	48	36	5.08503e-05	0.000512983	K02478; two-component system, LytTR family, sensor kinase [EC:2.7.13.3]
K01222	tx2	SB	-1.81376	0.419197	48	23	0.000249368	0.00143205	E3.2.1.86A, celF; 6-phospho-beta-glucosidase [EC:3.2.1.86]
K06073	tx2	SB	-1.81439	0.423383	48	24	0.000276426	0.00153644	btuC; vitamin B12 transport system permease protein
K04753	tx2	SB	-1.81521	0.360143	48	31	4.22163e-05	0.000467419	sufI; suppressor of ftsI
K11733	tx2	SB	-1.8159	0.311475	48	32	6.10614e-06	0.000234338	lysP; lysine-specific permease
K03674	tx2	SB	-1.8165	0.539064	48	22	0.00264546	0.00786253	grxA; glutaredoxin 1
K08984	tx2	SB	-1.81706	0.344057	48	26	2.32804e-05	0.000363561	yjdF; putative membrane protein
K11925	tx2	SB	-1.81723	0.479334	48	31	0.000943577	0.00368208	sgrR; SgrR family transcriptional regulator
K03598	tx2	SB	-1.81728	0.369248	48	30	5.6661e-05	0.000539579	rseB; sigma-E factor negative regulatory protein RseB
K12961	tx2	SB	-1.81819	0.364391	48	30	4.78534e-05	0.000504664	diaA; DnaA initiator-associating protein
K10557	tx2	SB	-1.81956	0.533783	48	25	0.00240668	0.00733667	lsrD; AI-2 transport system permease protein
K07350	tx2	SB	-1.82067	0.345872	48	33	2.42921e-05	0.000368106	fimH; minor fimbrial subunit
K12500	tx2	SB	-1.82108	0.549577	48	28	0.00302932	0.00875279	tesC; thioesterase III [EC:3.1.2.-]
K07054	tx2	SB	-1.82272	0.453738	48	25	0.000539136	0.00246919	K07054; uncharacterized protein
K13938	tx2	SB	-1.82366	0.394568	48	26	0.000119432	0.000879223	folM; dihydromonapterin reductase / dihydrofolate reductase [EC:1.5.1.50 1.5.1.3]
K05539	tx2	SB	-1.82638	0.35273	48	30	3.00407e-05	0.00040365	dusA; tRNA-dihydrouridine synthase A [EC:1.-.-.-]
K02466	tx2	SB	-1.82663	0.559075	48	21	0.00338684	0.00953366	gutM; glucitol operon activator protein
K11746	tx2	SB	-1.82712	0.446105	48	30	0.000443421	0.00218138	kefF; glutathione-regulated potassium-efflux system ancillary protein KefF
K06141	tx2	SB	-1.82713	0.260161	48	33	3.7139e-07	0.000161849	tsgA; MFS transporter, TsgA protein
K14061	tx2	SB	-1.82804	0.479778	48	20	0.000900285	0.00355322	uspF; universal stress protein F
K05710	tx2	SB	-1.82837	0.587743	48	21	0.00491967	0.012863	hcaC; 3-phenylpropionate/trans-cinnamate dioxygenase ferredoxin component
K00060	tx2	SB	-1.83115	0.31975	48	28	7.83736e-06	0.000246899	tdh; threonine 3-dehydrogenase [EC:1.1.1.103]
K02484	tx2	SB	-1.83145	0.404977	48	26	0.000153094	0.00102524	K02484; two-component system, OmpR family, sensor kinase [EC:2.7.13.3]
K02430	tx2	SB	-1.83381	0.506674	48	29	0.00144025	0.00496672	fucR; DeoR family transcriptional regulator, L-fucose operon activator
K02598	tx2	SB	-1.83456	0.330536	48	33	1.20406e-05	0.00029041	nirC; nitrite transporter
K01423	tx2	SB	-1.83495	0.369301	48	28	5.04065e-05	0.000512983	bepA; beta-barrel assembly-enhancing protease [EC:3.4.-.-]
K05812	tx2	SB	-1.83681	0.35318	48	32	2.83868e-05	0.000394187	DTWD2, tapT; tRNA-uridine aminocarboxypropyltransferase [EC:2.5.1.25]
K09890	tx2	SB	-1.83746	0.585438	48	24	0.00460569	0.0121646	arfA; alternative ribosome-rescue factor
K01521	tx2	SB	-1.83776	0.525684	48	31	0.00194722	0.00621131	cdh; CDP-diacylglycerol pyrophosphatase [EC:3.6.1.26]
K06192	tx2	SB	-1.83787	0.402878	48	29	0.000138726	0.00096159	pqiB; paraquat-inducible protein B
K09979	tx2	SB	-1.84033	0.448369	48	28	0.000433856	0.00216439	K09979; uncharacterized protein
K03855	tx2	SB	-1.84081	0.529356	48	30	0.00203691	0.00642161	fixX; ferredoxin like protein
K08309	tx2	SB	-1.84153	0.379841	48	38	6.79976e-05	0.000603261	slt; soluble lytic murein transglycosylase [EC:4.2.2.-]
K07323	tx2	SB	-1.84232	0.380276	48	26	6.859e-05	0.000605927	mlaC; phospholipid transport system substrate-binding protein
K11102	tx2	SB	-1.84378	0.65338	48	26	0.00967018	0.0223307	gltP, gltT; proton glutamate symport protein
K00381	tx2	SB	-1.84487	0.346943	48	34	2.12957e-05	0.000354377	cysI; sulfite reductase (NADPH) hemoprotein beta-component [EC:1.8.1.2]
K18141	tx2	SB	-1.84522	0.332671	48	33	1.2146e-05	0.00029041	acrE; membrane fusion protein, multidrug efflux system
K05838	tx2	SB	-1.84554	0.407951	48	33	0.00015249	0.00102449	ybbN; putative thioredoxin
K10110	tx2	SB	-1.84692	0.370986	48	26	4.92098e-05	0.000509524	malG; maltose/maltodextrin transport system permease protein
K04062	tx2	SB	-1.84722	0.519484	48	29	0.00168222	0.00554333	osmB; osmotically inducible lipoprotein OsmB
K03560	tx2	SB	-1.84724	0.529963	48	36	0.00199692	0.00631952	tolR; biopolymer transport protein TolR
K03487	tx2	SB	-1.84836	0.414684	48	25	0.000180073	0.00114147	ascG; LacI family transcriptional regulator, asc operon repressor
K12660	tx2	SB	-1.84857	0.467261	48	33	0.000627155	0.00273049	rhmA; 2-dehydro-3-deoxy-L-rhamnonate aldolase [EC:4.1.2.53]
K07666	tx2	SB	-1.84939	0.380071	48	32	6.50639e-05	0.000585999	qseB; two-component system, OmpR family, response regulator QseB
K03623	tx2	SB	-1.85001	0.301724	48	36	2.96326e-06	0.000219705	yhcO; ribonuclease inhibitor
K02553	tx2	SB	-1.85005	0.484992	48	30	0.000890508	0.00352665	rraA, menG; regulator of ribonuclease activity A
K06891	tx2	SB	-1.85009	0.42011	48	33	0.000205764	0.00124357	clpS; ATP-dependent Clp protease adaptor protein ClpS
K13892	tx2	SB	-1.85045	0.479433	48	22	0.000796594	0.00323626	gsiA; glutathione transport system ATP-binding protein
K01139	tx2	SB	-1.85127	0.322869	48	30	7.7056e-06	0.000246899	spoT; GTP diphosphokinase / guanosine-3',5'-bis(diphosphate) 3'-diphosphatase [EC:2.7.6.5 3.1.7.2]
K06145	tx2	SB	-1.85196	0.288715	48	31	1.51698e-06	0.000211388	gntR; LacI family transcriptional regulator, gluconate utilization system Gnt-I transcriptional repressor
K03181	tx2	SB	-1.85254	0.387589	48	24	8.06304e-05	0.000674954	ubiC; chorismate lyase [EC:4.1.3.40]
K02549	tx2	SB	-1.85331	0.391474	48	23	9.02907e-05	0.000736517	menC; o-succinylbenzoate synthase [EC:4.2.1.113]
K21746	tx2	SB	-1.85527	0.338822	48	29	1.44484e-05	0.000302889	NOTFOUND
K15723	tx2	SB	-1.85529	0.291348	48	33	1.69247e-06	0.000219598	syd; SecY interacting protein Syd
K03599	tx2	SB	-1.85581	0.376378	48	26	5.53906e-05	0.000533601	sspA, mglA; stringent starvation protein A
K06861	tx2	SB	-1.85669	0.319665	48	42	6.43569e-06	0.000234338	lptB; lipopolysaccharide export system ATP-binding protein [EC:7.5.2.5]
K05916	tx2	SB	-1.85676	0.318362	48	34	6.07314e-06	0.000234338	hmp, YHB1; nitric oxide dioxygenase [EC:1.14.12.17]
K06281	tx2	SB	-1.85731	0.329546	48	31	9.7718e-06	0.00026518	hyaB, hybC; hydrogenase large subunit [EC:1.12.99.6]
K03272	tx2	SB	-1.85775	0.376508	48	33	5.49182e-05	0.000531516	gmhC, hldE, waaE, rfaE; D-beta-D-heptose 7-phosphate kinase / D-beta-D-heptose 1-phosphate adenosyltransferase [EC:2.7.1.167 2.7.7.70]
K13650	tx2	SB	-1.85898	0.507967	48	24	0.00130453	0.0046294	mcbA; MqsR-controlled colanic acid and biofilm protein A
K18778	tx2	SB	-1.85945	0.397491	48	33	0.000103863	0.000810598	zapD; cell division protein ZapD
K21963	tx2	SB	-1.85962	0.429514	48	24	0.000247607	0.00142391	NOTFOUND
K09791	tx2	SB	-1.85984	0.374721	48	31	5.10931e-05	0.000512983	K09791; uncharacterized protein
K02507	tx2	SB	-1.86005	0.305602	48	29	3.29888e-06	0.000224239	hofQ; protein transport protein HofQ
K02446	tx2	SB	-1.86066	0.31527	48	35	5.1357e-06	0.000229835	glpX; fructose-1,6-bisphosphatase II [EC:3.1.3.11]
K13628	tx2	SB	-1.86093	0.439576	48	26	0.000314665	0.00169454	iscA; iron-sulfur cluster assembly protein
K07690	tx2	SB	-1.86178	0.374432	48	28	4.99628e-05	0.000512983	evgA, bvgA; two-component system, NarL family, response regulator EvgA
K03656	tx2	SB	-1.86662	0.629277	48	10	0.00691558	0.0169601	rep; ATP-dependent DNA helicase Rep [EC:5.6.2.4]
K02562	tx2	SB	-1.86691	0.371486	48	31	4.37862e-05	0.000477166	mtlR; mannitol operon repressor
K01007	tx2	SB	-1.86787	0.425292	48	34	0.000211926	0.0012734	pps, ppsA; pyruvate, water dikinase [EC:2.7.9.2]
K01271	tx2	SB	-1.86882	0.506093	48	33	0.0012029	0.00438878	pepQ; Xaa-Pro dipeptidase [EC:3.4.13.9]
K19745	tx2	SB	-1.86926	0.396549	48	31	9.49927e-05	0.00076436	NOTFOUND
K11066	tx2	SB	-1.86933	0.380433	48	33	5.77808e-05	0.00054773	E3.5.1.28D, amiD; N-acetylmuramoyl-L-alanine amidase [EC:3.5.1.28]
K03600	tx2	SB	-1.86991	0.461425	48	27	0.000493785	0.00233016	sspB; stringent starvation protein B
K04073	tx2	SB	-1.87069	0.38728	48	29	7.10797e-05	0.000612289	mhpF; acetaldehyde dehydrogenase [EC:1.2.1.10]
K01894	tx2	SB	-1.87072	0.328833	48	31	8.59048e-06	0.000249424	gluQ; glutamyl-Q tRNA(Asp) synthetase [EC:6.1.1.-]
K04021	tx2	SB	-1.87084	0.511072	48	29	0.0013014	0.00462225	eutE; aldehyde dehydrogenase
K09781	tx2	SB	-1.87149	0.480303	48	25	0.000727225	0.00301944	K09781; uncharacterized protein
K10038	tx2	SB	-1.87243	0.506052	48	23	0.00118108	0.00432819	glnQ; glutamine transport system ATP-binding protein [EC:7.4.2.1]
K03831	tx2	SB	-1.87295	0.50161	48	30	0.00108676	0.00407979	mogA; molybdopterin adenylyltransferase [EC:2.7.7.75]
K08304	tx2	SB	-1.8751	0.388157	48	30	7.1003e-05	0.000612289	mltA; membrane-bound lytic murein transglycosylase A [EC:4.2.2.-]
K02298	tx2	SB	-1.8751	0.313209	48	34	4.18795e-06	0.000226555	cyoB; cytochrome o ubiquinol oxidase subunit I [EC:7.1.1.3]
K09131	tx2	SB	-1.87523	0.541022	48	34	0.00209399	0.00655675	K09131; uncharacterized protein
K12371	tx2	SB	-1.87571	0.435345	48	25	0.000260946	0.00147408	dppD; dipeptide transport system ATP-binding protein
K02192	tx2	SB	-1.87639	0.526381	48	21	0.00164629	0.00544523	bfd; bacterioferritin-associated ferredoxin
K00568	tx2	SB	-1.87647	0.372923	48	32	4.31103e-05	0.000473655	ubiG; 2-polyprenyl-6-hydroxyphenyl methylase / 3-demethylubiquinone-9 3-methyltransferase [EC:2.1.1.222 2.1.1.64]
K01419	tx2	SB	-1.87856	0.421165	48	35	0.000178679	0.0011361	hslV, clpQ; ATP-dependent HslUV protease, peptidase subunit HslV [EC:3.4.25.2]
K15831	tx2	SB	-1.87913	0.385728	48	23	6.41441e-05	0.000582683	hycF; formate hydrogenlyase subunit 6
K09969	tx2	SB	-1.87962	0.38515	48	29	6.27899e-05	0.000579341	aapJ, bztA; general L-amino acid transport system substrate-binding protein
K18988	tx2	SB	-1.8821	0.352459	48	31	2.01541e-05	0.000345785	ampH; serine-type D-Ala-D-Ala carboxypeptidase/endopeptidase [EC:3.4.16.4 3.4.21.-]
K16346	tx2	SB	-1.88265	0.426836	48	32	0.00020226	0.00122955	xanQ; xanthine permease XanQ
K07806	tx2	SB	-1.8835	0.364668	48	28	3.10102e-05	0.000409726	arnB, pmrH; UDP-4-amino-4-deoxy-L-arabinose-oxoglutarate aminotransferase [EC:2.6.1.87]
K05805	tx2	SB	-1.88421	0.400076	48	31	9.59899e-05	0.000766443	creA; CreA protein
K07351	tx2	SB	-1.88433	0.37776	48	32	4.8034e-05	0.000504905	fimI; fimbrial protein
K07648	tx2	SB	-1.88592	0.414578	48	30	0.000143242	0.000984669	arcB; two-component system, OmpR family, aerobic respiration control sensor histidine kinase ArcB [EC:2.7.13.3]
K07688	tx2	SB	-1.88606	0.568504	48	24	0.00300044	0.00868747	fimZ; two-component system, NarL family, response regulator, fimbrial Z protein, FimZ
K00694	tx2	SB	-1.88732	0.461485	48	30	0.000450152	0.00219698	bcsA; cellulose synthase (UDP-forming) [EC:2.4.1.12]
K18898	tx2	SB	-1.8879	0.392684	48	32	7.5199e-05	0.000642441	mdtE; membrane fusion protein, multidrug efflux system
K08092	tx2	SB	-1.88809	0.477692	48	27	0.00063288	0.00275154	dlgD; 3-dehydro-L-gulonate 2-dehydrogenase [EC:1.1.1.130]
K00340	tx2	SB	-1.88909	0.36895	48	35	3.46402e-05	0.000424266	nuoK; NADH-quinone oxidoreductase subunit K [EC:7.1.1.2]
K14062	tx2	SB	-1.88912	0.367902	48	31	3.34065e-05	0.000419045	ompN; outer membrane protein N
K15396	tx2	SB	-1.88923	0.333345	48	31	9.05074e-06	0.00025391	trmJ; tRNA (cytidine32/uridine32-2'-O)-methyltransferase [EC:2.1.1.200]
K02452	tx2	SB	-1.89062	0.425403	48	29	0.000185995	0.00115954	gspC; general secretion pathway protein C
K00090	tx2	SB	-1.89188	0.382976	48	27	5.41344e-05	0.000526384	ghrB; glyoxylate/hydroxypyruvate/2-ketogluconate reductase [EC:1.1.1.79 1.1.1.81 1.1.1.215]
K02495	tx2	SB	-1.89198	0.327639	48	32	6.98084e-06	0.000241537	hemN, hemZ; oxygen-independent coproporphyrinogen III oxidase [EC:1.3.98.3]
K10001	tx2	SB	-1.89332	0.326091	48	30	6.46894e-06	0.000234338	gltI, aatJ; glutamate/aspartate transport system substrate-binding protein
K09893	tx2	SB	-1.89532	0.570368	48	31	0.0029616	0.00862897	rraB; regulator of ribonuclease activity B
K21417	tx2	SB	-1.89551	0.531777	48	31	0.00164721	0.00544523	NOTFOUND
K07127	tx2	SB	-1.89566	0.422728	48	28	0.00016831	0.00109533	uraH, pucM, hiuH; 5-hydroxyisourate hydrolase [EC:3.5.2.17]
K10678	tx2	SB	-1.90042	0.442013	48	25	0.000266921	0.00149764	nfsA; nitroreductase [EC:1.-.-.-]
K05594	tx2	SB	-1.90047	0.496562	48	30	0.0008631	0.00344576	elaB; ElaB protein
K03605	tx2	SB	-1.90195	0.526974	48	32	0.00147641	0.00506561	hyaD, hybD; hydrogenase maturation protease [EC:3.4.23.-]
K09916	tx2	SB	-1.90253	0.46646	48	31	0.000462653	0.00223364	K09916; uncharacterized protein
K08297	tx2	SB	-1.90262	0.427668	48	33	0.000183913	0.00115698	caiA; crotonobetainyl-CoA dehydrogenase [EC:1.3.8.13]
K11179	tx2	SB	-1.90266	0.506981	48	24	0.00103695	0.00396811	tusE, dsrC; tRNA 2-thiouridine synthesizing protein E [EC:2.8.1.-]
K19161	tx2	SB	-1.90439	0.487604	48	20	0.000710968	0.00296976	yafN; antitoxin YafN
K19776	tx2	SB	-1.90525	0.393942	48	28	7.00227e-05	0.000611142	NOTFOUND
K03668	tx2	SB	-1.90655	0.498722	48	29	0.000872486	0.00346932	hslJ; heat shock protein HslJ
K08308	tx2	SB	-1.90699	0.410522	48	29	0.000112678	0.000851591	mltE, emtA; membrane-bound lytic murein transglycosylase E [EC:4.2.2.-]
K11203	tx2	SB	-1.90895	0.39218	48	31	6.48009e-05	0.000584898	fryC, frvB; fructose-like PTS system EIIC or EIIBC or EIIABC component
K01011	tx2	SB	-1.91058	0.333221	48	31	7.70804e-06	0.000246899	TST, MPST, sseA; thiosulfate/3-mercaptopyruvate sulfurtransferase [EC:2.8.1.1 2.8.1.2]
K07237	tx2	SB	-1.91156	0.381561	48	33	4.55204e-05	0.000488971	tusB, dsrH; tRNA 2-thiouridine synthesizing protein B
K06204	tx2	SB	-1.91294	0.349231	48	32	1.43806e-05	0.000302889	dksA; DnaK suppressor protein
K07757	tx2	SB	-1.91313	0.418119	48	32	0.000134066	0.000940273	ybiV; sugar-phosphatase [EC:3.1.3.23]
K09899	tx2	SB	-1.91387	0.429678	48	29	0.00018146	0.00114676	K09899; uncharacterized protein
K13632	tx2	SB	-1.91391	0.541959	48	24	0.0017856	0.00580564	marA; AraC family transcriptional regulator, mar-sox-rob regulon activator
K03640	tx2	SB	-1.91513	0.471743	48	27	0.000484997	0.00231195	pal; peptidoglycan-associated lipoprotein
K07724	tx2	SB	-1.91749	0.431311	48	32	0.000185344	0.0011594	ner, nlp, sfsB; Ner family transcriptional regulator
K09712	tx2	SB	-1.91787	0.414489	48	28	0.000117909	0.000871925	K09712; uncharacterized protein
K03649	tx2	SB	-1.918	0.505663	48	19	0.000939237	0.00367984	mug; double-stranded uracil-DNA glycosylase [EC:3.2.2.28]
K03666	tx2	SB	-1.91804	0.346873	48	42	1.2666e-05	0.000292454	hfq; host factor-I protein
K09910	tx2	SB	-1.91814	0.403667	48	32	8.64213e-05	0.000709133	K09910; uncharacterized protein
K14056	tx2	SB	-1.91817	0.516758	48	24	0.00114709	0.00421853	puuR; HTH-type transcriptional regulator, repressor for puuD
K07275	tx2	SB	-1.91835	0.431882	48	23	0.000187141	0.00116443	ompW; outer membrane protein
K05881	tx2	SB	-1.9196	0.309255	48	33	2.47522e-06	0.000219705	dhaM; phosphoenolpyruvate---glycerone phosphotransferase subunit DhaM [EC:2.7.1.121]
K03535	tx2	SB	-1.92011	0.334215	48	31	7.49685e-06	0.000246899	gudP; MFS transporter, ACS family, glucarate transporter
K00242	tx2	SB	-1.92091	0.488897	48	29	0.000670805	0.00284493	sdhD, frdD; succinate dehydrogenase membrane anchor subunit
K21966	tx2	SB	-1.92246	0.391414	48	27	5.80869e-05	0.000548129	NOTFOUND
K06980	tx2	SB	-1.9233	0.421538	48	30	0.000138478	0.000961471	ygfZ; tRNA-modifying protein YgfZ
K07657	tx2	SB	-1.92441	0.58429	48	33	0.00317887	0.00910253	phoB; two-component system, OmpR family, phosphate regulon response regulator PhoB
K14054	tx2	SB	-1.92451	0.49525	48	26	0.000746466	0.0030733	mpaA; murein peptide amidase A
K12963	tx2	SB	-1.92563	0.413669	48	32	0.000109981	0.000840962	arnF; undecaprenyl phosphate-alpha-L-ara4N flippase subunit ArnF
K00832	tx2	SB	-1.92651	0.375159	48	31	3.33787e-05	0.000419045	tyrB; aromatic-amino-acid transaminase [EC:2.6.1.57]
K02438	tx2	SB	-1.92753	0.360005	48	33	1.94602e-05	0.00033949	glgX; glycogen debranching enzyme [EC:3.2.1.196]
K14393	tx2	SB	-1.9291	0.577409	48	20	0.0028359	0.00831543	actP; cation/acetate symporter
K03676	tx2	SB	-1.92916	0.359903	48	25	1.91724e-05	0.000335881	grxC, GLRX, GLRX2; glutaredoxin 3
K04019	tx2	SB	-1.92981	0.556672	48	33	0.00209098	0.00655225	eutA; ethanolamine utilization protein EutA
K07711	tx2	SB	-1.9318	0.342697	48	33	9.74587e-06	0.00026518	glrK, qseE; two-component system, NtrC family, sensor histidine kinase GlrK [EC:2.7.13.3]
K19227	tx2	SB	-1.93331	0.383265	48	32	4.17916e-05	0.000466448	sapB; cationic peptide transport system permease protein
K03071	tx2	SB	-1.93609	0.474639	48	31	0.000462175	0.00223364	secB; preprotein translocase subunit SecB
K03749	tx2	SB	-1.9365	0.499658	48	28	0.000765693	0.00312601	dedD; DedD protein
K03528	tx2	SB	-1.93834	0.362401	48	30	1.97273e-05	0.000340455	zipA; cell division protein ZipA
K01664	tx2	SB	-1.93859	0.515007	48	27	0.00100848	0.00387703	pabA; para-aminobenzoate synthetase component II [EC:2.6.1.85]
K03807	tx2	SB	-1.93861	0.376695	48	35	3.24696e-05	0.000414811	ampE; AmpE protein
K13283	tx2	SB	-1.93976	0.324615	48	33	4.30146e-06	0.000226555	fieF; ferrous-iron efflux pump FieF
K12266	tx2	SB	-1.94017	0.440706	48	26	0.000206484	0.00124611	norR; anaerobic nitric oxide reductase transcription regulator
K07495	tx2	SB	-1.94235	0.492833	48	24	0.000650912	0.00279771	K07495; putative transposase
K21907	tx2	SB	-1.94298	0.429947	48	32	0.000154334	0.00102692	NOTFOUND
K19303	tx2	SB	-1.94377	0.329407	48	33	5.14803e-06	0.000229835	mepH; murein DD-endopeptidase [EC:3.4.-.-]
K13821	tx2	SB	-1.94389	0.557243	48	28	0.00198326	0.00629174	putA; RHH-type transcriptional regulator, proline utilization regulon repressor / proline dehydrogenase / delta 1-pyrroline-5-carboxylate dehydrogenase [EC:1.5.5.2 1.2.1.88]
K05365	tx2	SB	-1.94765	0.359868	48	30	1.68805e-05	0.00032415	mrcB; penicillin-binding protein 1B [EC:2.4.1.129 3.4.16.4]
K04774	tx2	SB	-1.94849	0.475006	48	28	0.000436521	0.00216439	sohB; serine protease SohB [EC:3.4.21.-]
K05851	tx2	SB	-1.95106	0.363764	48	30	1.90183e-05	0.000334593	cyaA; adenylate cyclase, class 1 [EC:4.6.1.1]
K19777	tx2	SB	-1.95148	0.532842	48	30	0.00129572	0.00461392	NOTFOUND
K01138	tx2	SB	-1.95281	0.453416	48	30	0.000262034	0.00147821	K01138; uncharacterized sulfatase [EC:3.1.6.-]
K09020	tx2	SB	-1.95299	0.361958	48	27	1.7578e-05	0.00033326	rutB; ureidoacrylate peracid hydrolase [EC:3.5.1.110]
K00116	tx2	SB	-1.95397	0.382922	48	32	3.61618e-05	0.000432691	mqo; malate dehydrogenase (quinone) [EC:1.1.5.4]
K21901	tx2	SB	-1.95552	0.454173	48	30	0.000262826	0.00148067	NOTFOUND
K03603	tx2	SB	-1.95558	0.381223	48	31	3.38302e-05	0.000419293	fadR; GntR family transcriptional regulator, negative regulator for fad regulon and positive regulator of fabA
K04044	tx2	SB	-1.95591	0.364607	48	31	1.89752e-05	0.000334593	hscA; molecular chaperone HscA
K07639	tx2	SB	-1.95694	0.394807	48	26	5.19329e-05	0.000513499	rstB; two-component system, OmpR family, sensor histidine kinase RstB [EC:2.7.13.3]
K08160	tx2	SB	-1.95748	0.385685	48	33	3.87035e-05	0.000446153	mdfA, cmr; MFS transporter, DHA1 family, multidrug/chloramphenicol efflux transport protein
K09970	tx2	SB	-1.95753	0.441893	48	32	0.000192816	0.00119133	aapQ, bztB; general L-amino acid transport system permease protein
K12264	tx2	SB	-1.95803	0.474024	48	30	0.000406508	0.00206083	norV; anaerobic nitric oxide reductase flavorubredoxin
K09798	tx2	SB	-1.95933	0.503117	48	23	0.000731012	0.0030291	K09798; uncharacterized protein
K09971	tx2	SB	-1.95951	0.564195	48	22	0.0020586	0.00647524	aapM, bztC; general L-amino acid transport system permease protein
K04337	tx2	SB	-1.961	0.561071	48	33	0.00195125	0.00621764	csgE; curli production assembly/transport component CsgE
K05786	tx2	SB	-1.96232	0.550863	48	30	0.00165614	0.00546937	rarD; chloramphenicol-sensitive protein RarD
K03597	tx2	SB	-1.96319	0.381202	48	31	3.21797e-05	0.000414811	rseA; sigma-E factor negative regulatory protein RseA
K21974	tx2	SB	-1.96475	0.470974	48	22	0.00036703	0.00191206	NOTFOUND
K11933	tx2	SB	-1.96525	0.356323	48	32	1.31112e-05	0.000294257	hcr; NADH oxidoreductase Hcr [EC:1.-.-.-]
K00254	tx2	SB	-1.96618	0.485731	48	32	0.00049944	0.00234971	DHODH, pyrD; dihydroorotate dehydrogenase [EC:1.3.5.2]
K03971	tx2	SB	-1.96684	0.443352	48	31	0.000189756	0.00117417	pspD; phage shock protein D
K06858	tx2	SB	-1.9669	0.307177	48	33	1.5579e-06	0.000211388	btuF; vitamin B12 transport system substrate-binding protein
K02841	tx2	SB	-1.96716	0.374064	48	32	2.45995e-05	0.000370061	waaC, rfaC; lipopolysaccharide heptosyltransferase I [EC:2.4.99.23]
K03779	tx2	SB	-1.96756	0.481353	48	25	0.000452531	0.00220013	ttdA; L(+)-tartrate dehydratase alpha subunit [EC:4.2.1.32]
K03641	tx2	SB	-1.97033	0.481549	48	27	0.000447947	0.00219584	tolB; TolB protein
K05804	tx2	SB	-1.97063	0.357598	48	31	1.32601e-05	0.000295486	rob; AraC family transcriptional regulator, mar-sox-rob regulon activator
K02381	tx2	SB	-1.97213	0.423655	48	26	0.000109974	0.000840962	fdrA; FdrA protein
K06197	tx2	SB	-1.97238	0.60557	48	21	0.00347051	0.00966435	chaB; cation transport regulator
K00325	tx2	SB	-1.97331	0.338811	48	30	6.19209e-06	0.000234338	pntB; H+-translocating NAD(P) transhydrogenase subunit beta [EC:1.6.1.2 7.1.1.1]
K19789	tx2	SB	-1.97406	0.384712	48	32	3.37037e-05	0.000419293	NOTFOUND
K00564	tx2	SB	-1.97473	0.467884	48	28	0.000324955	0.00173868	rsmC; 16S rRNA (guanine1207-N2)-methyltransferase [EC:2.1.1.172]
K09999	tx2	SB	-1.97484	0.493882	48	33	0.000564492	0.00254481	artQ; arginine transport system permease protein
K08161	tx2	SB	-1.97489	0.423171	48	32	0.000106775	0.000827106	mdtG; MFS transporter, DHA1 family, multidrug resistance protein
K11107	tx2	SB	-1.97782	0.431471	48	29	0.000131313	0.000928814	yfaE; ferredoxin
K03516	tx2	SB	-1.97842	0.375547	48	32	2.40468e-05	0.000368106	flhE; flagellar protein FlhE
K13888	tx2	SB	-1.97937	0.46541	48	24	0.000299745	0.00163756	macA; membrane fusion protein, macrolide-specific efflux system
K05875	tx2	SB	-1.9826	0.400578	48	31	5.28858e-05	0.000519106	tar; methyl-accepting chemotaxis protein II, aspartate sensor receptor
K07709	tx2	SB	-1.9835	0.399817	48	32	5.13774e-05	0.000512983	zraS, hydH; two-component system, NtrC family, sensor histidine kinase HydH [EC:2.7.13.3]
K15634	tx2	SB	-1.98396	0.357822	48	32	1.221e-05	0.00029041	gpmB; 2,3-bisphosphoglycerate-dependent phosphoglycerate mutase [EC:5.4.2.11]
K01414	tx2	SB	-1.98651	0.324854	48	35	3.08119e-06	0.000223982	prlC; oligopeptidase A [EC:3.4.24.70]
K16692	tx2	SB	-1.9868	0.370292	48	31	1.89264e-05	0.000334593	etk-wzc; tyrosine-protein kinase Etk/Wzc [EC:2.7.10.3]
K11927	tx2	SB	-1.98844	0.560437	48	43	0.00171482	0.0056284	rhlE; ATP-dependent RNA helicase RhlE [EC:3.6.4.13]
K03757	tx2	SB	-1.99013	0.392627	48	31	3.93387e-05	0.000448721	cadB; cadaverine:lysine antiporter
K19270	tx2	SB	-1.99165	0.371242	48	34	1.89578e-05	0.000334593	hxpA; mannitol-1-/sugar-/sorbitol-6-phosphatase [EC:3.1.3.22 3.1.3.23 3.1.3.50]
K00163	tx2	SB	-1.9917	0.401482	48	32	5.13972e-05	0.000512983	aceE; pyruvate dehydrogenase E1 component [EC:1.2.4.1]
K09920	tx2	SB	-1.99381	0.352328	48	32	9.23987e-06	0.000254066	K09920; uncharacterized protein
K06155	tx2	SB	-1.99555	0.336148	48	34	4.72442e-06	0.000226555	gntT; Gnt-I system high-affinity gluconate transporter
K05591	tx2	SB	-1.99557	0.398058	48	28	4.51337e-05	0.00048774	dbpA; ATP-dependent RNA helicase DbpA [EC:3.6.4.13]
K07710	tx2	SB	-1.99608	0.409702	48	26	6.40821e-05	0.000582683	atoS; two-component system, NtrC family, sensor histidine kinase AtoS [EC:2.7.13.3]
K03796	tx2	SB	-1.99624	0.385049	48	29	2.956e-05	0.00040365	bax; Bax protein
K09024	tx2	SB	-1.99748	0.520433	48	25	0.000840213	0.00338039	rutF; flavin reductase [EC:1.5.1.-]
K22041	tx2	SB	-2.00071	0.487528	48	30	0.00043463	0.00216439	NOTFOUND
K15257	tx2	SB	-2.00091	0.275926	48	33	2.21628e-07	0.000131457	cmoB; tRNA (mo5U34)-methyltransferase [EC:2.1.1.-]
K19709	tx2	SB	-2.00131	0.3237	48	33	2.62385e-06	0.000219705	ydiF; acetate CoA-transferase [EC:2.8.3.8]
K11719	tx2	SB	-2.00219	0.432431	48	31	0.000117029	0.000867685	lptC; lipopolysaccharide export system protein LptC
K22044	tx2	SB	-2.00308	0.388917	48	39	3.2147e-05	0.000414811	NOTFOUND
K02852	tx2	SB	-2.00368	0.45965	48	29	0.000230017	0.00135273	wecG, rffM; UDP-N-acetyl-D-mannosaminouronate:lipid I N-acetyl-D-mannosaminouronosyltransferase [EC:2.4.1.180]
K04760	tx2	SB	-2.00391	0.493598	48	24	0.00048488	0.00231195	greB; transcription elongation factor GreB
K02052	tx2	SB	-2.00404	0.451218	48	33	0.000187342	0.00116443	ABC.SP.A; putative spermidine/putrescine transport system ATP-binding protein
K03808	tx2	SB	-2.00813	0.346695	48	33	6.68992e-06	0.000237407	pqiA; paraquat-inducible protein A
K06159	tx2	SB	-2.01183	0.341392	48	31	5.24569e-06	0.000231703	yojI; multidrug/microcin transport system ATP-binding/permease protein
K06916	tx2	SB	-2.013	0.486432	48	31	0.000398846	0.00204327	zapE; cell division protein ZapE
K02855	tx2	SB	-2.01316	0.463443	48	25	0.000238919	0.0013874	rhaS; AraC family transcriptional regulator, L-rhamnose operon regulatory protein RhaS
K14977	tx2	SB	-2.01327	0.558486	48	24	0.0014921	0.00509894	ylbA, UGHY; (S)-ureidoglycine aminohydrolase [EC:3.5.3.26]
K05966	tx2	SB	-2.01338	0.407442	48	34	5.39273e-05	0.000526019	citG; triphosphoribosyl-dephospho-CoA synthase [EC:2.4.2.52]
K06193	tx2	SB	-2.01513	0.499631	48	28	0.000517952	0.00240386	phnA; protein PhnA
K03414	tx2	SB	-2.01542	0.350586	48	33	7.43191e-06	0.000246899	cheZ; chemotaxis protein CheZ
K21967	tx2	SB	-2.0192	0.441473	48	24	0.000134666	0.000940459	NOTFOUND
K09774	tx2	SB	-2.02014	0.551483	48	20	0.00129348	0.00461385	lptA; lipopolysaccharide export system protein LptA
K10036	tx2	SB	-2.02105	0.391972	48	28	3.16974e-05	0.00041386	glnH; glutamine transport system substrate-binding protein
K02302	tx2	SB	-2.0223	0.394355	48	30	3.3966e-05	0.000419722	cysG; uroporphyrin-III C-methyltransferase / precorrin-2 dehydrogenase / sirohydrochlorin ferrochelatase [EC:2.1.1.107 1.3.1.76 4.99.1.4]
K16322	tx2	SB	-2.02562	0.374201	48	33	1.6836e-05	0.00032415	pit; low-affinity inorganic phosphate transporter
K06211	tx2	SB	-2.02748	0.556492	48	32	0.00135784	0.0047818	nadR; HTH-type transcriptional regulator, transcriptional repressor of NAD biosynthesis genes [EC:2.7.7.1 2.7.1.22]
K03720	tx2	SB	-2.02773	0.511758	48	31	0.000617744	0.00270842	trpR; TrpR family transcriptional regulator, trp operon repressor
K09889	tx2	SB	-2.02948	0.355527	48	36	8.19572e-06	0.000249352	yjgA; ribosome-associated protein
K04082	tx2	SB	-2.02966	0.376433	48	32	1.77417e-05	0.000334163	hscB, HSCB, HSC20; molecular chaperone HscB
K05939	tx2	SB	-2.03052	0.327919	48	33	2.56512e-06	0.000219705	aas; acyl-[acyl-carrier-protein]-phospholipid O-acyltransferase / long-chain-fatty-acid--[acyl-carrier-protein] ligase [EC:2.3.1.40 6.2.1.20]
K08989	tx2	SB	-2.03066	0.505271	48	29	0.000536687	0.00246496	K08989; putative membrane protein
K06144	tx2	SB	-2.03067	0.523604	48	30	0.000760765	0.00311992	uspB; universal stress protein B
K07811	tx2	SB	-2.03152	0.389102	48	31	2.70038e-05	0.000383971	torA; trimethylamine-N-oxide reductase (cytochrome c) [EC:1.7.2.3]
K14414	tx2	SB	-2.03255	0.450736	48	22	0.000158122	0.00104542	rtcR; transcriptional regulatory protein RtcR
K08163	tx2	SB	-2.03644	0.547831	48	27	0.00113212	0.00418571	mdtL; MFS transporter, DHA1 family, multidrug resistance protein
K04754	tx2	SB	-2.03768	0.375493	48	30	1.62887e-05	0.000319012	mlaA, vacJ; phospholipid-binding lipoprotein MlaA
K01708	tx2	SB	-2.03806	0.50173	48	30	0.000482132	0.00230623	garD; galactarate dehydratase [EC:4.2.1.42]
K10804	tx2	SB	-2.03991	0.565333	48	30	0.0014795	0.00506838	tesA; acyl-CoA thioesterase I [EC:3.1.2.- 3.1.2.2 3.1.1.2 3.1.1.5]
K00094	tx2	SB	-2.04301	0.441211	48	28	0.000116919	0.000867685	E1.1.1.251, gatD; galactitol-1-phosphate 5-dehydrogenase [EC:1.1.1.251]
K07347	tx2	SB	-2.04437	0.331118	48	32	2.67718e-06	0.000219705	fimD, fimC, mrkC, htrE, cssD; outer membrane usher protein
K11732	tx2	SB	-2.04477	0.386597	48	33	2.2834e-05	0.000363561	pheP; phenylalanine-specific permease
K09998	tx2	SB	-2.04514	0.51269	48	27	0.000578074	0.00257805	artM; arginine transport system permease protein
K07000	tx2	SB	-2.04538	0.395125	48	29	3.01376e-05	0.00040365	K07000; uncharacterized protein
K06866	tx2	SB	-2.04588	0.467405	48	27	0.000219942	0.00130956	grcA; autonomous glycyl radical cofactor
K09954	tx2	SB	-2.0459	0.553391	48	33	0.00119	0.00435319	K09954; uncharacterized protein
K09918	tx2	SB	-2.04659	0.47259	48	30	0.000247005	0.00142391	K09918; uncharacterized protein
K06176	tx2	SB	-2.04736	0.437293	48	29	0.000102852	0.000804223	truD, PUS7; tRNA pseudouridine13 synthase [EC:5.4.99.27]
K07645	tx2	SB	-2.04796	0.583496	48	20	0.00188246	0.0060683	qseC; two-component system, OmpR family, sensor histidine kinase QseC [EC:2.7.13.3]
K08349	tx2	SB	-2.05201	0.355134	48	31	6.92177e-06	0.000241506	fdnH; formate dehydrogenase-N, beta subunit
K01825	tx2	SB	-2.05386	0.412415	48	31	4.90062e-05	0.000508685	fadB; 3-hydroxyacyl-CoA dehydrogenase / enoyl-CoA hydratase / 3-hydroxybutyryl-CoA epimerase / enoyl-CoA isomerase [EC:1.1.1.35 4.2.1.17 5.1.2.3 5.3.3.8]
K10543	tx2	SB	-2.0544	0.402469	48	33	3.60092e-05	0.000432691	xylF; D-xylose transport system substrate-binding protein
K03182	tx2	SB	-2.05708	0.530941	48	30	0.000768078	0.00313267	ubiD; 4-hydroxy-3-polyprenylbenzoate decarboxylase [EC:4.1.1.98]
K06149	tx2	SB	-2.05816	0.317522	48	33	1.29497e-06	0.000211388	uspA; universal stress protein A
K03468	tx2	SB	-2.05828	0.460842	48	33	0.000176045	0.00112452	aaeB; p-hydroxybenzoic acid efflux pump subunit AaeB
K07336	tx2	SB	-2.05879	0.402198	48	30	3.47534e-05	0.000424401	K07336; PKHD-type hydroxylase [EC:1.14.11.-]
K07286	tx2	SB	-2.0598	0.668248	48	20	0.00526246	0.0135904	yajG; uncharacterized lipoprotein
K02168	tx2	SB	-2.06194	0.361747	48	33	8.36454e-06	0.000249352	betT, betS; choline/glycine/proline betaine transport protein
K08321	tx2	SB	-2.06214	0.378194	48	28	1.52869e-05	0.000310867	lsrF; 3-hydroxy-5-phosphonooxypentane-2,4-dione thiolase [EC:2.3.1.245]
K04333	tx2	SB	-2.06554	0.467462	48	30	0.000198298	0.00122156	csgD; LuxR family transcriptional regulator, csgAB operon transcriptional regulatory protein
K03072	tx2	SB	-2.066	0.508483	48	31	0.000480938	0.00230318	secD; preprotein translocase subunit SecD
K07702	tx2	SB	-2.0668	0.415775	48	29	5.01251e-05	0.000512983	dpiA, citB; two-component system, CitB family, response regulator CitB
K07287	tx2	SB	-2.06685	0.40427	48	33	3.5301e-05	0.000428538	bamC; outer membrane protein assembly factor BamC
K07274	tx2	SB	-2.06769	0.374118	48	34	1.27491e-05	0.000292454	mipA, ompV; MipA family protein
K12944	tx2	SB	-2.06957	0.455257	48	31	0.000144346	0.000987355	nudI; nucleoside triphosphatase [EC:3.6.1.-]
K21976	tx2	SB	-2.07032	0.569102	48	29	0.00137616	0.00481773	NOTFOUND
K10000	tx2	SB	-2.07072	0.395347	48	33	2.59153e-05	0.000376225	artP; arginine transport system ATP-binding protein [EC:7.4.2.1]
K00362	tx2	SB	-2.07278	0.351175	48	32	5.12826e-06	0.000229835	nirB; nitrite reductase (NADH) large subunit [EC:1.7.1.15]
K02339	tx2	SB	-2.07464	0.550379	48	29	0.000995458	0.00384524	holC; DNA polymerase III subunit chi [EC:2.7.7.7]
K16370	tx2	SB	-2.07648	0.390645	48	28	2.13993e-05	0.000354377	pfkB; 6-phosphofructokinase 2 [EC:2.7.1.11]
K03769	tx2	SB	-2.07834	0.439801	48	30	9.22379e-05	0.000746085	ppiC; peptidyl-prolyl cis-trans isomerase C [EC:5.2.1.8]
K11734	tx2	SB	-2.08187	0.374913	48	32	1.19622e-05	0.00029041	aroP; aromatic amino acid transport protein AroP
K06879	tx2	SB	-2.08337	0.463525	48	32	0.000164055	0.00107608	queF; 7-cyano-7-deazaguanine reductase [EC:1.7.1.13]
K06968	tx2	SB	-2.08519	0.394839	48	31	2.32885e-05	0.000363561	rlmM; 23S rRNA (cytidine2498-2'-O)-methyltransferase [EC:2.1.1.186]
K07311	tx2	SB	-2.08592	0.341696	48	33	3.15913e-06	0.000223982	ynfG; Tat-targeted selenate reductase subunit YnfG
K16138	tx2	SB	-2.0864	0.351535	48	33	4.74051e-06	0.000226555	uidR; TetR/AcrR family transcriptional regulator, repressor for uid operon
K21637	tx2	SB	-2.08923	0.370979	48	30	9.87404e-06	0.000266214	NOTFOUND
K07236	tx2	SB	-2.08975	0.405983	48	33	3.23879e-05	0.000414811	tusC, dsrF; tRNA 2-thiouridine synthesizing protein C
K09021	tx2	SB	-2.09081	0.382787	48	32	1.49363e-05	0.000308614	rutC; aminoacrylate peracid reductase
K05526	tx2	SB	-2.09293	0.388811	48	29	1.81341e-05	0.000334593	astE; succinylglutamate desuccinylase [EC:3.5.1.96]
K03690	tx2	SB	-2.09678	0.394914	48	31	2.17208e-05	0.000355058	ubiJ; ubiquinone biosynthesis accessory factor UbiJ
K13638	tx2	SB	-2.0973	0.441109	48	31	8.58177e-05	0.000705574	zntR; MerR family transcriptional regulator, Zn(II)-responsive regulator of zntA
K05774	tx2	SB	-2.09742	0.369415	48	26	8.82941e-06	0.000252826	phnN; ribose 1,5-bisphosphokinase [EC:2.7.4.23]
K01241	tx2	SB	-2.09785	0.360538	48	39	6.27563e-06	0.000234338	amn; AMP nucleosidase [EC:3.2.2.4]
K01608	tx2	SB	-2.09815	0.366543	48	33	7.88768e-06	0.000246899	gcl; tartronate-semialdehyde synthase [EC:4.1.1.47]
K11738	tx2	SB	-2.09864	0.389299	48	29	1.77866e-05	0.000334163	ansP; L-asparagine permease
K19228	tx2	SB	-2.1018	0.36326	48	31	6.7918e-06	0.000238979	sapC; cationic peptide transport system permease protein
K04784	tx2	SB	-2.10276	0.518441	48	22	0.000489549	0.00232384	irp2, HMWP2; yersiniabactin nonribosomal peptide synthetase
K00853	tx2	SB	-2.10594	0.380974	48	39	1.27199e-05	0.000292454	araB; L-ribulokinase [EC:2.7.1.16]
K04033	tx2	SB	-2.10693	0.415979	48	29	3.97072e-05	0.000449221	eutR; AraC family transcriptional regulator, ethanolamine operon transcriptional activator
K09160	tx2	SB	-2.10866	0.380497	48	31	1.22896e-05	0.00029041	K09160; uncharacterized protein
K01920	tx2	SB	-2.10898	0.414239	48	32	3.72116e-05	0.000439291	gshB; glutathione synthase [EC:6.3.2.3]
K19775	tx2	SB	-2.11381	0.322172	48	32	1.07622e-06	0.000211388	NOTFOUND
K19338	tx2	SB	-2.11464	0.413	48	29	3.4639e-05	0.000424266	nac; LysR family transcriptional regulator, nitrogen assimilation regulatory protein
K09921	tx2	SB	-2.11553	0.401837	48	31	2.42527e-05	0.000368106	K09921; uncharacterized protein
K17713	tx2	SB	-2.11656	0.524118	48	26	0.000511455	0.00238585	bamB; outer membrane protein assembly factor BamB
K02752	tx2	SB	-2.11692	0.52705	48	20	0.000539899	0.00246919	NOTFOUND
K02753	tx2	SB	-2.11692	0.52705	48	20	0.000539899	0.00246919	ascF; beta-glucoside (arbutin/salicin/cellobiose) PTS system EIICB component [EC:2.7.1.-]
K04080	tx2	SB	-2.11838	0.476054	48	31	0.000183425	0.00115566	ibpA; molecular chaperone IbpA
K07643	tx2	SB	-2.11932	0.451025	48	30	9.85876e-05	0.000781175	basS; two-component system, OmpR family, sensor histidine kinase BasS [EC:2.7.13.3]
K05374	tx2	SB	-2.13065	0.489191	48	23	0.000232142	0.00135754	irp4, ybtT; yersiniabactin synthetase, thioesterase component
K07637	tx2	SB	-2.13132	0.427174	48	32	4.78896e-05	0.000504664	phoQ; two-component system, OmpR family, sensor histidine kinase PhoQ [EC:2.7.13.3]
K00374	tx2	SB	-2.13322	0.572416	48	27	0.00110617	0.00411174	narI, narV; nitrate reductase gamma subunit [EC:1.7.5.1 1.7.99.-]
K07703	tx2	SB	-2.13345	0.476314	48	31	0.000170543	0.00109952	dcuR; two-component system, CitB family, response regulator DcuR
K00370	tx2	SB	-2.13362	0.354159	48	34	3.82581e-06	0.000226555	narG, narZ, nxrA; nitrate reductase / nitrite oxidoreductase, alpha subunit [EC:1.7.5.1 1.7.99.-]
K08137	tx2	SB	-2.13483	0.355441	48	32	3.99747e-06	0.000226555	galP; MFS transporter, SP family, galactose:H+ symporter
K03557	tx2	SB	-2.13516	0.477694	48	33	0.000174569	0.00111853	fis; Fis family transcriptional regulator, factor for inversion stimulation protein
K17247	tx2	SB	-2.13536	0.352145	48	30	3.48194e-06	0.000224239	msrQ; methionine sulfoxide reductase heme-binding subunit
K01611	tx2	SB	-2.13792	0.60423	48	24	0.00175627	0.00573723	speD, AMD1; S-adenosylmethionine decarboxylase [EC:4.1.1.50]
K17948	tx2	SB	-2.14109	0.531086	48	23	0.000520166	0.00241041	nanM; N-acetylneuraminate epimerase [EC:5.1.3.24]
K00121	tx2	SB	-2.14237	0.361344	48	33	4.81202e-06	0.00022704	frmA, ADH5, adhC; S-(hydroxymethyl)glutathione dehydrogenase / alcohol dehydrogenase [EC:1.1.1.284 1.1.1.1]
K00835	tx2	SB	-2.14377	0.462678	48	28	0.000116067	0.000865185	avtA; valine--pyruvate aminotransferase [EC:2.6.1.66]
K02843	tx2	SB	-2.14475	0.295659	48	39	2.20383e-07	0.000131457	waaF, rfaF; lipopolysaccharide heptosyltransferase II [EC:2.4.99.24]
K08993	tx2	SB	-2.14511	0.501992	48	28	0.000284999	0.00156939	yhhL; putative membrane protein
K03673	tx2	SB	-2.14533	0.416215	48	31	3.1832e-05	0.000414315	dsbA; protein dithiol oxidoreductase (disulfide-forming) [EC:1.8.4.15]
K06899	tx2	SB	-2.14679	0.405102	48	30	2.22655e-05	0.000359713	ndpA; nucleoid-associated protein
K05520	tx2	SB	-2.1473	0.510262	48	31	0.000118021	0.000871925	pfpI; protease I [EC:3.5.1.124]
K10549	tx2	SB	-2.14757	0.566208	48	17	0.000939548	0.00367984	alsB; D-allose transport system substrate-binding protein
K00892	tx2	SB	-2.14957	0.465875	48	31	0.000121797	0.000889537	gsk; inosine kinase [EC:2.7.1.73]
K04017	tx2	SB	-2.15292	0.468838	48	23	0.000128673	0.000919533	nrfF; formate-dependent nitrite reductase complex subunit NrfF
K22110	tx2	SB	-2.15386	0.367876	48	33	5.75066e-06	0.000234338	NOTFOUND
K02196	tx2	SB	-2.15479	0.508533	48	32	0.000311701	0.00168513	ccmD; heme exporter protein D
K07751	tx2	SB	-2.15572	0.386342	48	27	1.12032e-05	0.000283632	pepB; PepB aminopeptidase [EC:3.4.11.23]
K13894	tx2	SB	-2.15706	0.527402	48	30	0.000449811	0.00219698	yejB; microcin C transport system permease protein
K11258	tx2	SB	-2.1572	0.477272	48	33	0.000154049	0.00102666	ilvM; acetolactate synthase II small subunit [EC:2.2.1.6]
K02024	tx2	SB	-2.15726	0.416464	48	33	2.98856e-05	0.00040365	lamB; maltoporin
K05527	tx2	SB	-2.15829	0.561908	48	28	0.000834232	0.00336446	bolA; BolA family transcriptional regulator, general stress-responsive regulator
K03562	tx2	SB	-2.15858	0.501549	48	29	0.000264047	0.00148553	tolQ; biopolymer transport protein TolQ
K07340	tx2	SB	-2.16037	0.484447	48	27	0.000179102	0.00113705	ybbJ; inner membrane protein
K16137	tx2	SB	-2.16449	0.533815	48	31	0.000490977	0.00232444	nemR; TetR/AcrR family transcriptional regulator, transcriptional repressor for nem operon
K00639	tx2	SB	-2.16702	0.436387	48	31	5.07683e-05	0.000512983	kbl, GCAT; glycine C-acetyltransferase [EC:2.3.1.29]
K03573	tx2	SB	-2.17011	0.52907	48	25	0.00043684	0.00216439	mutH; DNA mismatch repair protein MutH
K14187	tx2	SB	-2.17196	0.437119	48	31	5.03944e-05	0.000512983	tyrA; chorismate mutase / prephenate dehydrogenase [EC:5.4.99.5 1.3.1.12]
K01612	tx2	SB	-2.1721	0.63947	48	19	0.00247809	0.0074775	bsdC; vanillate/4-hydroxybenzoate decarboxylase subunit C [EC:4.1.1.- 4.1.1.61]
K07642	tx2	SB	-2.17692	0.499779	48	26	0.000231961	0.00135754	baeS, smeS; two-component system, OmpR family, sensor histidine kinase BaeS [EC:2.7.13.3]
K19784	tx2	SB	-2.17957	0.412215	48	29	2.29281e-05	0.000363561	NOTFOUND
K09161	tx2	SB	-2.17972	0.360211	48	31	3.58868e-06	0.000224239	K09161; uncharacterized protein
K08277	tx2	SB	-2.18034	0.544991	48	28	0.000561589	0.00254014	caiF; transcriptional activator CaiF
K03098	tx2	SB	-2.18472	0.581109	48	27	0.00102009	0.00391679	APOD; apolipoprotein D and lipocalin family protein
K01666	tx2	SB	-2.18884	0.506812	48	35	0.000254344	0.00144663	mhpE; 4-hydroxy 2-oxovalerate aldolase [EC:4.1.3.39]
K11209	tx2	SB	-2.18888	0.348859	48	36	2.11065e-06	0.000219705	yghU, yfcG; GSH-dependent disulfide-bond oxidoreductase [EC:1.8.4.-]
K02403	tx2	SB	-2.189	0.435759	48	30	4.40144e-05	0.000478398	flhD; flagellar transcriptional activator FlhD
K10539	tx2	SB	-2.18964	0.448965	48	34	6.32804e-05	0.00058	araG; L-arabinose transport system ATP-binding protein [EC:7.5.2.12]
K11392	tx2	SB	-2.19097	0.463272	48	24	9.13912e-05	0.000741125	rsmF; 16S rRNA (cytosine1407-C5)-methyltransferase [EC:2.1.1.178]
K00371	tx2	SB	-2.19128	0.377086	48	34	6.39128e-06	0.000234338	narH, narY, nxrB; nitrate reductase / nitrite oxidoreductase, beta subunit [EC:1.7.5.1 1.7.99.-]
K01141	tx2	SB	-2.19249	0.411897	48	34	2.10134e-05	0.000353364	sbcB, exoI; exodeoxyribonuclease I [EC:3.1.11.1]
K12151	tx2	SB	-2.19293	0.383381	48	32	7.96833e-06	0.000246899	bhsA; multiple stress resistance protein BhsA
K04085	tx2	SB	-2.19611	0.424504	48	33	3.03762e-05	0.000404237	tusA, sirA; tRNA 2-thiouridine synthesizing protein A [EC:2.8.1.-]
K00137	tx2	SB	-2.19709	0.57477	48	21	0.00087318	0.00346932	prr; aminobutyraldehyde dehydrogenase [EC:1.2.1.19]
[truncated: 166 more rows]
