# Supplementary material for: The Effect of Sodium Benzoate on the Gut Microbiome Across Age Groups
Source: Foods. 2025 Aug 24;14(17):2949. doi: 10.3390/foods14172949 (PMC12428287; doi:10.3390/foods14172949)
Supplement: Supplementary file 1 [file foods-14-02949-s001.zip › Table S3.xlsx]

## Sheet: All Pathway Changes
pathway	estimate	.y.	group1	group2	n1	n2	statistic	p	conf.low	conf.high	method	alternative	p.adj	effsize	magnitude
PWY0-1533: methylphosphonate degradation I	249.067	value	NSC	SB	24	24	243	0.000166	134.348	385.9	Wilcoxon	two.sided	0.00480182	0.796491	large
ARGDEG-PWY: superpathway of L-arginine, putrescine, and 4-aminobutanoate degradation	259.248	value	NSC	SB	24	24	205	0.000204	163.829	361.87	Wilcoxon	two.sided	0.00480182	0.795607	large
ORNARGDEG-PWY: superpathway of L-arginine and L-ornithine degradation	259.248	value	NSC	SB	24	24	205	0.000204	163.829	361.87	Wilcoxon	two.sided	0.00480182	0.795607	large
AST-PWY: L-arginine degradation II (AST pathway)	186.735	value	NSC	SB	24	24	204	0.000236	107.277	322.835	Wilcoxon	two.sided	0.00480182	0.789757	large
PWY-7807: glyphosate degradation III	315.36	value	NSC	SB	24	24	222	0.000229	174.87	467.567	Wilcoxon	two.sided	0.00480182	0.788463	large
PWY-7858: (5Z)-dodecenoate biosynthesis II	365.562	value	NSC	SB	24	24	222	0.000229	171.92	558.622	Wilcoxon	two.sided	0.00480182	0.788463	large
CARNMET-PWY: L-carnitine degradation I	180.172	value	NSC	SB	24	24	203	0.000273	103.389	287.753	Wilcoxon	two.sided	0.00480182	0.783907	large
PWY-7805: (aminomethyl)phosphonate degradation	305.777	value	NSC	SB	24	24	203	0.000273	179.828	456.82	Wilcoxon	two.sided	0.00480182	0.783907	large
PWY-561: superpathway of glyoxylate cycle and fatty acid degradation	543.455	value	NSC	SB	24	24	186	0.000271	314.163	784.094	Wilcoxon	two.sided	0.00480182	0.782995	large
PWY-5675: nitrate reduction V (assimilatory)	254.122	value	NSC	SB	24	24	284	2.01e-05	123.985	450.843	Wilcoxon	two.sided	0.00480182	0.781504	large
P105-PWY: TCA cycle IV (2-oxoglutarate decarboxylase)	417.225	value	NSC	SB	24	24	263	0.000153	246.46	637.323	Wilcoxon	two.sided	0.00480182	0.778667	large
PWY-6285: superpathway of fatty acids biosynthesis (E. coli)	849.806	value	NSC	SB	24	24	222	0.000229	552.358	1085.97	Wilcoxon	two.sided	0.00480182	0.770942	large
PWY-6328: L-lysine degradation X	195.119	value	NSC	SB	24	24	240	0.000244	94.5414	339.625	Wilcoxon	two.sided	0.00480182	0.767315	large
FAO-PWY: fatty acid &beta;-oxidation I (generic)	479.675	value	NSC	SB	24	24	241	0.000215	272.568	770.741	Wilcoxon	two.sided	0.00480182	0.76148	large
PWY-7942: 5-oxo-L-proline metabolism	233.047	value	NSC	SB	24	24	260	0.00022	118.9	367.807	Wilcoxon	two.sided	0.00480182	0.761169	large
ECASYN-PWY: enterobacterial common antigen biosynthesis	345.487	value	NSC	SB	24	24	203	0.000273	212.394	490.791	Wilcoxon	two.sided	0.00480182	0.760507	large
PWY-7883: anhydromuropeptides recycling II	400.416	value	NSC	SB	24	24	203	0.000273	248.732	564.248	Wilcoxon	two.sided	0.00480182	0.760507	large
HEME-BIOSYNTHESIS-II-1: heme b biosynthesis V (aerobic)	202.68	value	NSC	SB	24	24	280	4.42e-05	115.525	350.359	Wilcoxon	two.sided	0.00480182	0.758175	large
PWY0-301: L-ascorbate degradation I (bacterial, anaerobic)	453.736	value	NSC	SB	24	24	259	0.000247	251.035	702.764	Wilcoxon	two.sided	0.00480182	0.755336	large
GLYCOL-GLYOXDEG-PWY: superpathway of glycol metabolism and degradation	281.23	value	NSC	SB	24	24	279	5.33e-05	131.716	433.696	Wilcoxon	two.sided	0.00480182	0.752343	large
PWY-6961: L-ascorbate degradation II (bacterial, aerobic)	324.961	value	NSC	SB	24	24	258	0.000278	191.228	515.029	Wilcoxon	two.sided	0.00480182	0.749504	large
TCA-GLYOX-BYPASS: superpathway of glyoxylate bypass and TCA	503.849	value	NSC	SB	24	24	278	6.39e-05	280.662	743.862	Wilcoxon	two.sided	0.00480182	0.746511	large
PWY-5692: allantoin degradation to glyoxylate II	154.643	value	NSC	SB	24	24	258	0.000278	97.9265	239.763	Wilcoxon	two.sided	0.00480182	0.743671	large
URDEGR-PWY: superpathway of allantoin degradation in plants	154.643	value	NSC	SB	24	24	258	0.000278	97.9265	239.763	Wilcoxon	two.sided	0.00480182	0.743671	large
PWY-7204: pyridoxal 5'-phosphate salvage II (plants)	411.522	value	NSC	SB	24	24	277	7.63e-05	236.547	611.594	Wilcoxon	two.sided	0.00480182	0.740679	large
NAD-BIOSYNTHESIS-II: NAD salvage pathway III (to nicotinamide riboside)	423.601	value	NSC	SB	24	24	275	0.000108	219.215	651.83	Wilcoxon	two.sided	0.00480182	0.729015	large
GLYCOLYSIS-TCA-GLYOX-BYPASS: superpathway of glycolysis, pyruvate dehydrogenase, TCA, and glyoxylate bypass	627.206	value	NSC	SB	24	24	274	0.000127	311.141	902.043	Wilcoxon	two.sided	0.00480182	0.723183	large
PWY0-1415: superpathway of heme b biosynthesis from uroporphyrinogen-III	217.598	value	NSC	SB	24	24	274	0.000127	111.057	343.979	Wilcoxon	two.sided	0.00480182	0.723183	large
PWY-7118: chitin deacetylation	286.118	value	NSC	SB	24	24	273	0.00015	103.427	467.747	Wilcoxon	two.sided	0.00480182	0.717351	large
GLUCARDEG-PWY: D-glucarate degradation I	316.81	value	NSC	SB	24	24	270	0.000239	145.969	462.446	Wilcoxon	two.sided	0.00480182	0.699854	large
HEME-BIOSYNTHESIS-II: heme b biosynthesis I (aerobic)	192.099	value	NSC	SB	24	24	270	0.000239	96.8184	348.113	Wilcoxon	two.sided	0.00480182	0.699854	large
PWY-5920: superpathway of heme b biosynthesis from glycine	157.57	value	NSC	SB	24	24	270	0.000239	69.6286	266.455	Wilcoxon	two.sided	0.00480182	0.699854	large
KETOGLUCONMET-PWY: ketogluconate metabolism	392.651	value	NSC	SB	24	24	269	0.000278	202.541	682.607	Wilcoxon	two.sided	0.00480182	0.694022	large
PWY0-461: L-lysine degradation I	230.471	value	NSC	SB	24	24	185	0.000316	133.883	388.347	Wilcoxon	two.sided	0.00529765	0.777129	large
KDO-NAGLIPASYN-PWY: superpathway of (Kdo)2-lipid A biosynthesis	323.924	value	NSC	SB	24	24	184	0.000369	190.474	464.139	Wilcoxon	two.sided	0.00574622	0.771264	large
HEMESYN2-PWY: heme b biosynthesis II (oxygen-independent)	262.896	value	NSC	SB	24	24	267	0.000373	136.219	428.888	Wilcoxon	two.sided	0.00574622	0.682358	large
POLYAMSYN-PWY: superpathway of polyamine biosynthesis I	284.767	value	NSC	SB	24	24	267	0.000373	146.298	442.573	Wilcoxon	two.sided	0.00574622	0.682358	large
PWY-5138: fatty acid &beta;-oxidation IV (unsaturated, even number)	402.925	value	NSC	SB	24	24	236	0.000402	213.079	601.037	Wilcoxon	two.sided	0.00603	0.732305	large
PWY-7446: sulfoquinovose degradation I	157.388	value	NSC	SB	24	24	183	0.00043	75.5163	219.669	Wilcoxon	two.sided	0.00628462	0.765399	large
PWY0-1337: oleate &beta;-oxidation	441.381	value	NSC	SB	24	24	166	0.000494	277.625	628.188	Wilcoxon	two.sided	0.00674298	0.756485	large
PWY0-1338: polymyxin resistance	327.343	value	NSC	SB	24	24	166	0.000494	202.5	451.123	Wilcoxon	two.sided	0.00674298	0.756485	large
PWY0-41: allantoin degradation IV (anaerobic)	149.52	value	NSC	SB	24	24	198	0.000554	68.2813	235.702	Wilcoxon	two.sided	0.00674298	0.754657	large
PWY0-42: 2-methylcitrate cycle I	169.822	value	NSC	SB	24	24	182	0.0005	85.3082	285.001	Wilcoxon	two.sided	0.00674298	0.730208	large
PWY-5855: ubiquinol-7 biosynthesis (early decarboxylation)	144.854	value	NSC	SB	24	24	252	0.000556	64.6281	227.472	Wilcoxon	two.sided	0.00674298	0.708675	large
PWY-5856: ubiquinol-9 biosynthesis (early decarboxylation)	144.854	value	NSC	SB	24	24	252	0.000556	64.6281	227.472	Wilcoxon	two.sided	0.00674298	0.708675	large
PWY-5857: ubiquinol-10 biosynthesis (early decarboxylation)	144.854	value	NSC	SB	24	24	252	0.000556	64.6281	227.472	Wilcoxon	two.sided	0.00674298	0.708675	large
PWY-6708: ubiquinol-8 biosynthesis (early decarboxylation)	144.854	value	NSC	SB	24	24	252	0.000556	64.6281	227.472	Wilcoxon	two.sided	0.00674298	0.708675	large
GALACT-GLUCUROCAT-PWY: superpathway of hexuronide and hexuronate degradation	316.284	value	NSC	SB	24	24	264	0.000568	161.256	480.983	Wilcoxon	two.sided	0.006745	0.664862	large
PWY-5747: 2-methylcitrate cycle II	145.849	value	NSC	SB	24	24	181	0.00058	76.6032	241.561	Wilcoxon	two.sided	0.00674694	0.724343	large
PWY-6293: superpathway of L-cysteine biosynthesis (fungi)	371.777	value	NSC	SB	24	24	197	0.000636	190.031	548.491	Wilcoxon	two.sided	0.00699057	0.725407	large
ARG+POLYAMINE-SYN: superpathway of arginine and polyamine biosynthesis	416.102	value	NSC	SB	24	24	263	0.00065	199.263	619.979	Wilcoxon	two.sided	0.00699057	0.659029	large
PWY-5918: superpathway of heme b biosynthesis from glutamate	302.95	value	NSC	SB	24	24	263	0.00065	147.049	463.146	Wilcoxon	two.sided	0.00699057	0.659029	large
SO4ASSIM-PWY: assimilatory sulfate reduction I	674.771	value	NSC	SB	24	24	263	0.00065	347.427	998.565	Wilcoxon	two.sided	0.00699057	0.659029	large
UBISYN-PWY: superpathway of ubiquinol-8 biosynthesis (early decarboxylation)	163.966	value	NSC	SB	24	24	231	0.000734	77.3156	253.963	Wilcoxon	two.sided	0.00774778	0.691459	large
PWY-7873: D-erythronate degradation II	177.626	value	NSC	SB	24	24	148	0.000777	107.287	251.63	Wilcoxon	two.sided	0.00805255	0.733741	large
HCAMHPDEG-PWY: 3-phenylpropanoate and 3-(3-hydroxyphenyl)propanoate degradation to 2-hydroxypentadienoate	157.549	value	NSC	SB	24	24	162	0.000934	75.2609	223.658	Wilcoxon	two.sided	0.00831682	0.732936	large
PWY0-1277: 3-phenylpropanoate and 3-(3-hydroxyphenyl)propanoate degradation	223.649	value	NSC	SB	24	24	162	0.000934	110.111	338.305	Wilcoxon	two.sided	0.00831682	0.732936	large
PWY-6690: cinnamate and 3-hydroxycinnamate degradation to 2-hydroxypentadienoate	157.549	value	NSC	SB	24	24	162	0.000934	75.2609	223.658	Wilcoxon	two.sided	0.00831682	0.732936	large
PWY-7874: L-threonate degradation	179.323	value	NSC	SB	24	24	147	0.000921	109.102	254.888	Wilcoxon	two.sided	0.00831682	0.727823	large
AEROBACTINSYN-PWY: aerobactin biosynthesis	160.705	value	NSC	SB	24	24	119	0.000892	102.412	225.071	Wilcoxon	two.sided	0.00831682	0.706117	large
HOMOSER-METSYN-PWY: L-methionine biosynthesis I	260.394	value	NSC	SB	24	24	261	0.000846	121.175	416.818	Wilcoxon	two.sided	0.00831682	0.647365	large
PWY-7094: fatty acid salvage	332.343	value	NSC	SB	24	24	261	0.000846	160.642	515.894	Wilcoxon	two.sided	0.00831682	0.647365	large
MET-SAM-PWY: superpathway of S-adenosyl-L-methionine biosynthesis	406.191	value	NSC	SB	24	24	260	0.000963	170.83	639.06	Wilcoxon	two.sided	0.00831682	0.641533	large
METSYN-PWY: superpathway of L-homoserine and L-methionine biosynthesis	383.451	value	NSC	SB	24	24	260	0.000963	164.363	619.53	Wilcoxon	two.sided	0.00831682	0.641533	large
PWY-5347: superpathway of L-methionine biosynthesis (transsulfuration)	426.953	value	NSC	SB	24	24	260	0.000963	174.91	676.84	Wilcoxon	two.sided	0.00831682	0.641533	large
PWY-5862: superpathway of demethylmenaquinol-9 biosynthesis	330.832	value	NSC	SB	24	24	260	0.000963	138.82	523.607	Wilcoxon	two.sided	0.00831682	0.641533	large
PWY-5392: reductive TCA cycle II	288.773	value	NSC	SB	24	24	228	0.00104	121.61	432.391	Wilcoxon	two.sided	0.00884776	0.685624	large
PWY-4321: L-glutamate degradation IV	156.001	value	NSC	SB	24	24	210	0.00109	66.1109	228.586	Wilcoxon	two.sided	0.00900435	0.665813	large
PWY-5837: 2-carboxy-1,4-naphthoquinol biosynthesis	243.206	value	NSC	SB	24	24	259	0.00109	119.283	377.677	Wilcoxon	two.sided	0.00900435	0.635701	large
HEXITOLDEGSUPER-PWY: superpathway of hexitol degradation (bacteria)	379.5	value	NSC	SB	24	24	258	0.00124	152.61	545.919	Wilcoxon	two.sided	0.00968219	0.629869	large
P185-PWY: formaldehyde assimilation III (dihydroxyacetone cycle)	516.905	value	NSC	SB	24	24	258	0.00124	249.128	798.801	Wilcoxon	two.sided	0.00968219	0.629869	large
PWY-6284: superpathway of unsaturated fatty acids biosynthesis (E. coli)	389.221	value	NSC	SB	24	24	258	0.00124	165.695	626.515	Wilcoxon	two.sided	0.00968219	0.629869	large
PWY-6531: mannitol cycle	226.262	value	NSC	SB	24	24	258	0.00124	81.0926	406.324	Wilcoxon	two.sided	0.00968219	0.629869	large
PWY-5088: L-glutamate degradation VIII (to propanoate)	78.965	value	NSC	SB	24	24	226	0.00131	33.7052	162.226	Wilcoxon	two.sided	0.0100905	0.662283	large
ORNDEG-PWY: superpathway of ornithine degradation	301.421	value	NSC	SB	24	24	244	0.00133	140.497	460.528	Wilcoxon	two.sided	0.010108	0.65618	large
PWY-801: homocysteine and cysteine interconversion	266.23	value	NSC	SB	24	24	191	0.00141	116.644	399.942	Wilcoxon	two.sided	0.0101734	0.690306	large
METHGLYUT-PWY: superpathway of methylglyoxal degradation	212.763	value	NSC	SB	24	24	257	0.0014	82.1961	376.094	Wilcoxon	two.sided	0.0101734	0.624037	large
PWY-5136: fatty acid &beta;-oxidation II (plant peroxisome)	374.667	value	NSC	SB	24	24	257	0.0014	164.064	694.393	Wilcoxon	two.sided	0.0101734	0.624037	large
PWY-5367: petroselinate biosynthesis	223.147	value	NSC	SB	24	24	257	0.0014	98.4261	345.689	Wilcoxon	two.sided	0.0101734	0.624037	large
ALLANTOINDEG-PWY: superpathway of allantoin degradation in yeast	216.607	value	NSC	SB	24	24	190	0.00161	88.4628	354.852	Wilcoxon	two.sided	0.0114713	0.637656	large
PWY-7039: phosphatidate metabolism, as a signaling molecule	121.049	value	NSC	SB	24	24	129	0.00176	51.0581	216.123	Wilcoxon	two.sided	0.0116621	0.697022	large
PWY0-1241: ADP-L-glycero-&beta;-D-manno-heptose biosynthesis	287.072	value	NSC	SB	24	24	255	0.00178	109.187	448.435	Wilcoxon	two.sided	0.0116621	0.612372	large
PWY-5189: tetrapyrrole biosynthesis II (from glycine)	357.456	value	NSC	SB	24	24	255	0.00178	143.81	540.558	Wilcoxon	two.sided	0.0116621	0.612372	large
PWY-5705: allantoin degradation to glyoxylate III	142.718	value	NSC	SB	24	24	255	0.00178	59.7052	225.117	Wilcoxon	two.sided	0.0116621	0.612372	large
PWY-5845: superpathway of menaquinol-9 biosynthesis	392.557	value	NSC	SB	24	24	255	0.00178	159.28	604.401	Wilcoxon	two.sided	0.0116621	0.612372	large
PWY-5860: superpathway of demethylmenaquinol-6 biosynthesis I	314.75	value	NSC	SB	24	24	255	0.00178	121.74	487.252	Wilcoxon	two.sided	0.0116621	0.612372	large
SULFATE-CYS-PWY: superpathway of sulfate assimilation and cysteine biosynthesis	624.862	value	NSC	SB	24	24	255	0.00178	248.996	1015.35	Wilcoxon	two.sided	0.0116621	0.612372	large
PWY-7187: pyrimidine deoxyribonucleotides de novo biosynthesis II	286.634	value	NSC	SB	24	24	241	0.00182	128.506	437.661	Wilcoxon	two.sided	0.0117886	0.638682	large
FUC-RHAMCAT-PWY: superpathway of fucose and rhamnose degradation	322.781	value	NSC	SB	24	24	254	0.002	148.879	508.205	Wilcoxon	two.sided	0.0126667	0.60654	large
PWY-6305: superpathway of putrescine biosynthesis	361.361	value	NSC	SB	24	24	254	0.002	147.925	578.701	Wilcoxon	two.sided	0.0126667	0.60654	large
GLUDEG-II-PWY: L-glutamate degradation VII (to butanoate)	85.2627	value	NSC	SB	24	24	204	0.00222	36.6318	154.998	Wilcoxon	two.sided	0.0139055	0.630771	large
FUCCAT-PWY: fucose degradation	224.138	value	NSC	SB	24	24	253	0.00225	88.1541	337.155	Wilcoxon	two.sided	0.0139402	0.600708	large
PWY-7340: 9-cis, 11-trans-octadecadienoyl-CoA degradation (isomerase-dependent, yeast)	116.037	value	NSC	SB	24	24	141	0.00245	72.0186	212.97	Wilcoxon	two.sided	0.0150161	0.69232	large
PWY0-781: aspartate superpathway	399.194	value	NSC	SB	24	24	251	0.00281	179.591	676.872	Wilcoxon	two.sided	0.0166844	0.589044	large
PWY-5850: superpathway of menaquinol-6 biosynthesis	372.44	value	NSC	SB	24	24	251	0.00281	142.897	582.825	Wilcoxon	two.sided	0.0166844	0.589044	large
PWY-5896: superpathway of menaquinol-10 biosynthesis	372.44	value	NSC	SB	24	24	251	0.00281	142.897	582.825	Wilcoxon	two.sided	0.0166844	0.589044	large
PWY-7723: bacterial bioluminescence	83.3309	value	NSC	SB	24	24	140	0.00286	30.2235	190.282	Wilcoxon	two.sided	0.0168062	0.603561	large
P4-PWY: superpathway of L-lysine, L-threonine and L-methionine biosynthesis I	396.488	value	NSC	SB	24	24	250	0.00314	169.036	657.812	Wilcoxon	two.sided	0.0180788	0.583212	large
PWY66-389: phytol degradation	585.69	value	NSC	SB	24	24	250	0.00314	241.315	940.099	Wilcoxon	two.sided	0.0180788	0.583212	large
PWY-2221: Entner-Doudoroff pathway III (semi-phosphorylative)	622.743	value	NSC	SB	24	24	249	0.0035	252.37	936.632	Wilcoxon	two.sided	0.0197525	0.57738	large
PWY-6803: phosphatidylcholine acyl editing	286.952	value	NSC	SB	24	24	249	0.0035	106.304	486.662	Wilcoxon	two.sided	0.0197525	0.57738	large
GALACTARDEG-PWY: D-galactarate degradation I	332.463	value	NSC	SB	24	24	248	0.0039	116.773	533.12	Wilcoxon	two.sided	0.0207757	0.571548	large
GLUCARGALACTSUPER-PWY: superpathway of D-glucarate and D-galactarate degradation	332.463	value	NSC	SB	24	24	248	0.0039	116.773	533.12	Wilcoxon	two.sided	0.0207757	0.571548	large
PWY-5897: superpathway of menaquinol-11 biosynthesis	371.19	value	NSC	SB	24	24	248	0.0039	119.914	594.557	Wilcoxon	two.sided	0.0207757	0.571548	large
PWY-5898: superpathway of menaquinol-12 biosynthesis	371.19	value	NSC	SB	24	24	248	0.0039	119.914	594.557	Wilcoxon	two.sided	0.0207757	0.571548	large
PWY-5899: superpathway of menaquinol-13 biosynthesis	371.19	value	NSC	SB	24	24	248	0.0039	119.914	594.557	Wilcoxon	two.sided	0.0207757	0.571548	large
REDCITCYC: TCA cycle VI (Helicobacter)	246.86	value	NSC	SB	24	24	248	0.0039	103.761	411.975	Wilcoxon	two.sided	0.0207757	0.571548	large
DENOVOPURINE2-PWY: superpathway of purine nucleotides de novo biosynthesis II	454.304	value	NSC	SB	24	24	233	0.00405	157.139	655.951	Wilcoxon	two.sided	0.021375	0.59202	large
PWY0-321: phenylacetate degradation I (aerobic)	251.841	value	NSC	SB	24	24	87	0.00417	93.145	455.167	Wilcoxon	two.sided	0.0216082	0.628195	large
PWY-6071: superpathway of phenylethylamine degradation	224.707	value	NSC	SB	24	24	87	0.00417	84.26	398.925	Wilcoxon	two.sided	0.0216082	0.628195	large
DARABCATK12-PWY: D-arabinose degradation I	203.887	value	NSC	SB	24	24	247	0.00434	68.8183	339.477	Wilcoxon	two.sided	0.0217	0.565715	large
PWY1ZNC-1: assimilatory sulfate reduction IV	332.207	value	NSC	SB	24	24	247	0.00434	138.902	516.109	Wilcoxon	two.sided	0.0217	0.565715	large
PWY-5861: superpathway of demethylmenaquinol-8 biosynthesis I	322.458	value	NSC	SB	24	24	247	0.00434	113.411	488.142	Wilcoxon	two.sided	0.0217	0.565715	large
PWY66-430: myristate biosynthesis (mitochondria)	762.038	value	NSC	SB	24	24	247	0.00434	315.9	1246.59	Wilcoxon	two.sided	0.0217	0.565715	large
PRPP-PWY: superpathway of histidine, purine, and pyrimidine biosynthesis	497.221	value	NSC	SB	24	24	232	0.00446	169.265	718.011	Wilcoxon	two.sided	0.0219155	0.586188	large
PWY0-881: superpathway of fatty acid biosynthesis I (E. coli)	400.333	value	NSC	SB	24	24	232	0.00446	145.262	686.433	Wilcoxon	two.sided	0.0219155	0.574522	large
PWY-5840: superpathway of menaquinol-7 biosynthesis	344.469	value	NSC	SB	24	24	246	0.00481	140.565	571.441	Wilcoxon	two.sided	0.0234333	0.559883	large
PWY-5838: superpathway of menaquinol-8 biosynthesis I	378.047	value	NSC	SB	24	24	245	0.00533	111.569	586.203	Wilcoxon	two.sided	0.0257466	0.554051	large
LIPA-CORESYN-PWY: lipid A-core biosynthesis (E. coli K-12)	114.771	value	NSC	SB	24	24	85	0.00642	29.5371	257.849	Wilcoxon	two.sided	0.0304623	0.615878	large
LPSSYN-PWY: superpathway of lipopolysaccharide biosynthesis	256.695	value	NSC	SB	24	24	85	0.00642	102.607	408.553	Wilcoxon	two.sided	0.0304623	0.615878	large
PWY-5972: stearate biosynthesis I (animals)	187.384	value	NSC	SB	24	24	228	0.00649	77.6517	316.346	Wilcoxon	two.sided	0.0304623	0.557024	large
PWY-821: superpathway of sulfur amino acid biosynthesis (Saccharomyces cerevisiae)	365.833	value	NSC	SB	24	24	243	0.00652	117.064	572.374	Wilcoxon	two.sided	0.0304623	0.542387	large
PWY-6953: dTDP-3-acetamido-&alpha;-D-fucose biosynthesis	91.3471	value	NSC	SB	24	24	148	0.00693	23.4451	160.135	Wilcoxon	two.sided	0.0321146	0.509229	large
3-HYDROXYPHENYLACETATE-DEGRADATION-PWY: 4-hydroxyphenylacetate degradation	79.9613	value	NSC	SB	24	24	54	0.00805	22.002	360.052	Wilcoxon	two.sided	0.036708	0.54036	large
PWY-7269: mitochondrial NADPH production (yeast)	177.816	value	NSC	SB	24	24	133	0.00803	54.8764	301.678	Wilcoxon	two.sided	0.036708	0.520719	large
GALACTITOLCAT-PWY: galactitol degradation	147.902	value	NSC	SB	24	24	239	0.00958	29.049	239.097	Wilcoxon	two.sided	0.0429969	0.519059	large
PWY-7210: pyrimidine deoxyribonucleotides biosynthesis from CTP	309.436	value	NSC	SB	24	24	239	0.00958	97.3782	584.122	Wilcoxon	two.sided	0.0429969	0.519059	large
PWY-5188: tetrapyrrole biosynthesis I (from glutamate)	382.554	value	NSC	SB	24	24	238	0.0105	103.913	658.048	Wilcoxon	two.sided	0.0467578	0.513226	large
PWY-101: photosynthesis light reactions	46.1719	value	NSC	SB	24	24	62	0.0113	13.6774	118.313	Wilcoxon	two.sided	0.0495462	0.559177	large
PWY-7731: superpathway of photosynthetic hydrogen production	68.685	value	NSC	SB	24	24	62	0.0113	20.3883	146.224	Wilcoxon	two.sided	0.0495462	0.559177	large
PWY-5989: stearate biosynthesis II (bacteria and plants)	528.256	value	NSC	SB	24	24	237	0.0115	123.283	991.689	Wilcoxon	two.sided	0.0500382	0.507394	large
PWY-7185: UTP and CTP dephosphorylation I	410.052	value	NSC	SB	24	24	236	0.0126	118.146	878.29	Wilcoxon	two.sided	0.0544091	0.501562	large
P461-PWY: hexitol fermentation to lactate, formate, ethanol and acetate	257.821	value	NSC	SB	24	24	235	0.0138	41.9496	508.983	Wilcoxon	two.sided	0.0591429	0.49573	moderate
PWY4FS-7: phosphatidylglycerol biosynthesis I (plastidic)	531.468	value	NSC	SB	24	24	234	0.015	107.568	947.644	Wilcoxon	two.sided	0.0628676	0.489898	moderate
PWY4FS-8: phosphatidylglycerol biosynthesis II (non-plastidic)	531.468	value	NSC	SB	24	24	234	0.015	107.568	947.644	Wilcoxon	two.sided	0.0628676	0.489898	moderate
PYRIDOXSYN-PWY: pyridoxal 5'-phosphate biosynthesis I	317.735	value	NSC	SB	24	24	234	0.015	87.412	627.118	Wilcoxon	two.sided	0.0628676	0.489898	moderate
GOLPDLCAT-PWY: superpathway of glycerol degradation to 1,3-propanediol	166.016	value	NSC	SB	24	24	233	0.0164	36.0242	319.149	Wilcoxon	two.sided	0.0672518	0.484066	moderate
PWY-7323: superpathway of GDP-mannose-derived O-antigen building blocks biosynthesis	297.857	value	NSC	SB	24	24	233	0.0164	76.0928	585.356	Wilcoxon	two.sided	0.0672518	0.484066	moderate
SALVADEHYPOX-PWY: adenosine nucleotides degradation II	367.961	value	NSC	SB	24	24	233	0.0164	50.0149	710.867	Wilcoxon	two.sided	0.0672518	0.484066	moderate
PWY-6435: 4-hydroxybenzoate biosynthesis III (plants)	93.6777	value	NSC	SB	24	24	232	0.0179	16.6546	172.355	Wilcoxon	two.sided	0.0728786	0.478234	moderate
PWY0-1479: tRNA processing	608.133	value	NSC	SB	24	24	230	0.0211	71.8176	1220.51	Wilcoxon	two.sided	0.0841049	0.466569	moderate
PWY-5345: superpathway of L-methionine biosynthesis (by sulfhydrylation)	461.644	value	NSC	SB	24	24	230	0.0211	41.2796	893.438	Wilcoxon	two.sided	0.0841049	0.466569	moderate
PROTOCATECHUATE-ORTHO-CLEAVAGE-PWY: protocatechuate degradation II (ortho-cleavage pathway)	61.0332	value	NSC	SB	24	24	79	0.0211	4.022	221.961	Wilcoxon	two.sided	0.0841049	0.443432	moderate
PWY0-845: superpathway of pyridoxal 5'-phosphate biosynthesis and salvage	361.511	value	NSC	SB	24	24	229	0.0229	83.0008	699.228	Wilcoxon	two.sided	0.0906458	0.460737	moderate
PWY-6922: L-N&delta;-acetylornithine biosynthesis	168.059	value	NSC	SB	24	24	228	0.0249	21.6187	353.182	Wilcoxon	two.sided	0.0978828	0.454905	moderate
PWY-5022: 4-aminobutanoate degradation V	203.082	value	NSC	SB	24	24	137	0.0263	21.5397	372.929	Wilcoxon	two.sided	0.102678	0.444472	moderate
PWY-5690: TCA cycle II (plants and fungi)	717.474	value	NSC	SB	24	24	227	0.0269	129.628	1316.42	Wilcoxon	two.sided	0.104306	0.449073	moderate
PWY-3801: sucrose degradation II (sucrose synthase)	-227.37	value	NSC	SB	24	24	52	0.0285	-375.528	-20.6738	Wilcoxon	two.sided	0.109764	0.467237	moderate
PWY-6612: superpathway of tetrahydrofolate biosynthesis	277.915	value	NSC	SB	24	24	226	0.0291	44.6599	590.217	Wilcoxon	two.sided	0.111322	0.443241	moderate
PWY-5789: 3-hydroxypropanoate/4-hydroxybutanate cycle	98.2543	value	NSC	SB	24	24	67	0.031	13.3455	183.71	Wilcoxon	two.sided	0.1178	0.325637	moderate
PWY-1269: CMP-3-deoxy-D-manno-octulosonate biosynthesis	425.257	value	NSC	SB	24	24	225	0.0315	42.2714	763.882	Wilcoxon	two.sided	0.118125	0.437409	moderate
P101-PWY: ectoine biosynthesis	21.6059	value	NSC	SB	24	24	149	0.0313	2.36337	129.435	Wilcoxon	two.sided	0.118125	0.419357	moderate
PWY-7294: D-xylose degradation IV	30.7313	value	NSC	SB	24	24	49	0.0323	0.224631	105.336	Wilcoxon	two.sided	0.120333	0.50761	large
PWY-7254: TCA cycle VII (acetate-producers)	221.751	value	NSC	SB	24	24	208	0.0345	15.07	448.861	Wilcoxon	two.sided	0.127695	0.434537	moderate
PWY-4041: &gamma;-glutamyl cycle	234.844	value	NSC	SB	24	24	223	0.0366	17.9926	460.053	Wilcoxon	two.sided	0.134594	0.425745	moderate
PWY-5104: L-isoleucine biosynthesis IV	100.446	value	NSC	SB	24	24	191	0.0377	2.70424	190.901	Wilcoxon	two.sided	0.13775	0.411374	moderate
PWY-7688: dTDP-&alpha;-D-ravidosamine and dTDP-4-acetyl-&alpha;-D-ravidosamine biosynthesis	63.1578	value	NSC	SB	24	24	161	0.0383	6.89307	144.761	Wilcoxon	two.sided	0.139051	0.444604	moderate
CITRULBIO-PWY: L-citrulline biosynthesis	219.208	value	NSC	SB	24	24	221	0.0425	13.8052	478.413	Wilcoxon	two.sided	0.153323	0.41408	moderate
PWY-7003: glycerol degradation to butanol	354.292	value	NSC	SB	24	24	219	0.0491	25.5436	732.259	Wilcoxon	two.sided	0.174919	0.402416	moderate
PWY-7198: pyrimidine deoxyribonucleotides de novo biosynthesis IV	240.942	value	NSC	SB	24	24	219	0.0491	5.31384	538.244	Wilcoxon	two.sided	0.174919	0.402416	moderate
NAGLIPASYN-PWY: lipid IVA biosynthesis (E. coli)	325.328	value	NSC	SB	24	24	218	0.0526	-13.465	620.9	Wilcoxon	two.sided	0.182817	0.396584	moderate
PWY0-1261: anhydromuropeptides recycling I	281.507	value	NSC	SB	24	24	218	0.0526	-0.437122	583.262	Wilcoxon	two.sided	0.182817	0.396584	moderate
PWY-7184: pyrimidine deoxyribonucleotides de novo biosynthesis I	368.287	value	NSC	SB	24	24	218	0.0526	-36.6024	824.488	Wilcoxon	two.sided	0.182817	0.396584	moderate
PWY-8073: lipid IVA biosynthesis (P. putida)	325.328	value	NSC	SB	24	24	218	0.0526	-13.465	620.9	Wilcoxon	two.sided	0.182817	0.396584	moderate
PWY-6807: xyloglucan degradation II (exoglucanase)	24.1904	value	NSC	SB	24	24	32	0.0587	-0.00701979	108.418	Wilcoxon	two.sided	0.202782	0.321875	moderate
TYRFUMCAT-PWY: L-tyrosine degradation I	108.464	value	NSC	SB	24	24	15	0.0591	27.0867	171.358	Wilcoxon	two.sided	0.202934	0.455495	moderate
PWY-7211: superpathway of pyrimidine deoxyribonucleotides de novo biosynthesis	345.689	value	NSC	SB	24	24	216	0.0604	-18.7256	860.053	Wilcoxon	two.sided	0.204929	0.38492	moderate
PWY-7315: dTDP-N-acetylthomosamine biosynthesis	279.907	value	NSC	SB	24	24	216	0.0604	-19.9425	544.507	Wilcoxon	two.sided	0.204929	0.38492	moderate
PWY-6863: pyruvate fermentation to hexanol (engineered)	-48.7957	value	NSC	SB	24	24	55	0.0646	-91.0457	8.54779	Wilcoxon	two.sided	0.212603	0.409504	moderate
PWY-6883: pyruvate fermentation to butanol II (engineered)	-54.6069	value	NSC	SB	24	24	55	0.0646	-103.004	10.0468	Wilcoxon	two.sided	0.212603	0.409504	moderate
PWY-5464: superpathway of cytosolic glycolysis (plants), pyruvate dehydrogenase and TCA cycle	583.172	value	NSC	SB	24	24	215	0.0646	-74.1533	1265.63	Wilcoxon	two.sided	0.212603	0.379088	moderate
PWY-7220: adenosine deoxyribonucleotides de novo biosynthesis II	317.973	value	NSC	SB	24	24	215	0.0646	-32.1295	731.795	Wilcoxon	two.sided	0.212603	0.379088	moderate
PWY-7222: guanosine deoxyribonucleotides de novo biosynthesis II	317.973	value	NSC	SB	24	24	215	0.0646	-32.1295	731.795	Wilcoxon	two.sided	0.212603	0.379088	moderate
PWY-7209: superpathway of pyrimidine ribonucleosides degradation	-42.9131	value	NSC	SB	24	24	27	0.0649	-93.84	1.96325	Wilcoxon	two.sided	0.212603	0.333527	moderate
LACTOSECAT-PWY: lactose and galactose degradation I	-157.844	value	NSC	SB	24	24	77	0.0658	-330.248	13.5941	Wilcoxon	two.sided	0.21432	0.37621	moderate
BIOTIN-BIOSYNTHESIS-PWY: biotin biosynthesis I	435.525	value	NSC	SB	24	24	214	0.0691	-32.6358	991.926	Wilcoxon	two.sided	0.220039	0.373256	moderate
FOLSYN-PWY: superpathway of tetrahydrofolate biosynthesis and salvage	287.327	value	NSC	SB	24	24	214	0.0691	-23.5741	675.396	Wilcoxon	two.sided	0.220039	0.373256	moderate
PHOSLIPSYN-PWY: superpathway of phospholipid biosynthesis I (bacteria)	497.156	value	NSC	SB	24	24	214	0.0691	-41.1437	984.882	Wilcoxon	two.sided	0.220039	0.373256	moderate
PWY-6138: CMP-N-acetylneuraminate biosynthesis I (eukaryotes)	77.5512	value	NSC	SB	24	24	183	0.0691	-4.26535	154.544	Wilcoxon	two.sided	0.220039	0.364694	moderate
PWY0-166: superpathway of pyrimidine deoxyribonucleotides de novo biosynthesis (E. coli)	326.251	value	NSC	SB	24	24	213	0.0738	-82.3125	754.519	Wilcoxon	two.sided	0.231132	0.367423	moderate
PWY-6353: purine nucleotides degradation II (aerobic)	342.726	value	NSC	SB	24	24	213	0.0738	-52.4046	736.666	Wilcoxon	two.sided	0.231132	0.367423	moderate
TCA: TCA cycle I (prokaryotic)	463.744	value	NSC	SB	24	24	213	0.0738	-53.173	1060.43	Wilcoxon	two.sided	0.231132	0.367423	moderate
PWY66-391: fatty acid &beta;-oxidation VI (mammalian peroxisome)	59.2832	value	NSC	SB	24	24	197	0.0752	-3.69836	135.358	Wilcoxon	two.sided	0.23423	0.358712	moderate
URSIN-PWY: ureide biosynthesis	118.271	value	NSC	SB	24	24	62	0.0776	-4.749	294.658	Wilcoxon	two.sided	0.240391	0.369472	moderate
P124-PWY: Bifidobacterium shunt	-290.071	value	NSC	SB	24	24	89	0.0839	-599.139	102.002	Wilcoxon	two.sided	0.255738	0.355759	moderate
PWY-7200: superpathway of pyrimidine deoxyribonucleoside salvage	272.767	value	NSC	SB	24	24	211	0.0839	-80.432	679.767	Wilcoxon	two.sided	0.255738	0.355759	moderate
PWY-7279: aerobic respiration II (cytochrome c) (yeast)	25.7912	value	NSC	SB	24	24	102	0.0832	-5.45763	62.386	Wilcoxon	two.sided	0.255738	0.250213	small
PWY-5656: mannosylglycerate biosynthesis I	84.9795	value	NSC	SB	24	24	195	0.0857	-15.631	165.368	Wilcoxon	two.sided	0.259835	0.341214	moderate
TEICHOICACID-PWY: poly(glycerol phosphate) wall teichoic acid biosynthesis	-22.9221	value	NSC	SB	24	24	74	0.0914	-44.5074	5.21723	Wilcoxon	two.sided	0.275651	0.364694	moderate
PWY-5971: palmitate biosynthesis (type II fatty acid synthase)	498.947	value	NSC	SB	24	24	209	0.0951	-57.4722	1016.67	Wilcoxon	two.sided	0.280865	0.344095	moderate
PWY-6606: guanosine nucleotides degradation II	231.677	value	NSC	SB	24	24	209	0.0951	-38.0756	504.711	Wilcoxon	two.sided	0.280865	0.344095	moderate
PWY-6969: TCA cycle V (2-oxoglutarate synthase)	398.913	value	NSC	SB	24	24	209	0.0951	-105.89	932.17	Wilcoxon	two.sided	0.280865	0.344095	moderate
PWY-7384: anaerobic energy metabolism (invertebrates, mitochondrial)	239.658	value	NSC	SB	24	24	209	0.0951	-39.9523	550.842	Wilcoxon	two.sided	0.280865	0.344095	moderate
PWY490-3: nitrate reduction VI (assimilatory)	-11.4661	value	NSC	SB	24	24	0	0.1	-19.0912	-3.2221	Wilcoxon	two.sided	0.283582	0.407745	moderate
PWY-6145: superpathway of CMP-sialic acids biosynthesis	36.9115	value	NSC	SB	24	24	10	0.1	23.4073	67.7427	Wilcoxon	two.sided	0.283582	0.407745	moderate
PWY-6148: tetrahydromethanopterin biosynthesis	13.5333	value	NSC	SB	24	24	10	0.1	9.57194	24.1985	Wilcoxon	two.sided	0.283582	0.407745	moderate
PWY-7268: cytosolic NADPH production (yeast)	317.391	value	NSC	SB	24	24	10	0.1	72.1995	477.941	Wilcoxon	two.sided	0.283582	0.407745	moderate
PWY-7374: 1,4-dihydroxy-6-naphthoate biosynthesis I	9.72406	value	NSC	SB	24	24	10	0.1	7.28893	20.1084	Wilcoxon	two.sided	0.283582	0.407745	moderate
LIPASYN-PWY: phospholipases	226.122	value	NSC	SB	24	24	178	0.0978	-29.6326	493.006	Wilcoxon	two.sided	0.283582	0.335518	moderate
ALL-CHORISMATE-PWY: superpathway of chorismate metabolism	155.393	value	NSC	SB	24	24	52	0.1	-81.4645	303.047	Wilcoxon	two.sided	0.283582	0.329115	moderate
NPGLUCAT-PWY: Entner-Doudoroff pathway II (non-phosphorylative)	49.632	value	NSC	SB	24	24	124	0.0979	-12.2988	124.154	Wilcoxon	two.sided	0.283582	0.297296	small
PWY-7196: superpathway of pyrimidine ribonucleosides salvage	289.463	value	NSC	SB	24	24	208	0.101	-102.611	721.438	Wilcoxon	two.sided	0.285	0.338263	moderate
PWY-6125: superpathway of guanosine nucleotides de novo biosynthesis II	317.151	value	NSC	SB	24	24	207	0.107	-129.629	857.45	Wilcoxon	two.sided	0.296068	0.332431	moderate
PWY-6545: pyrimidine deoxyribonucleotides de novo biosynthesis III	251.541	value	NSC	SB	24	24	207	0.107	-54.0554	625.304	Wilcoxon	two.sided	0.296068	0.332431	moderate
PWY-6349: CDP-archaeol biosynthesis	15.7886	value	NSC	SB	24	24	123	0.107	-10.8117	50.0251	Wilcoxon	two.sided	0.296068	0.326731	moderate
PWY-5028: L-histidine degradation II	102.399	value	NSC	SB	24	24	14	0.106	44.2119	192.738	Wilcoxon	two.sided	0.296068	0.289861	small
GLYCOLYSIS-E-D: superpathway of glycolysis and the Entner-Doudoroff pathway	323.948	value	NSC	SB	24	24	206	0.114	-149.557	807.547	Wilcoxon	two.sided	0.313913	0.326599	moderate
PWY0-1477: ethanolamine utilization	349.054	value	NSC	SB	24	24	205	0.121	-201.888	829.481	Wilcoxon	two.sided	0.326872	0.320767	moderate
PWY-6147: 6-hydroxymethyl-dihydropterin diphosphate biosynthesis I	327.657	value	NSC	SB	24	24	205	0.121	-102.616	760.853	Wilcoxon	two.sided	0.326872	0.320767	moderate
PWY-6519: 8-amino-7-oxononanoate biosynthesis I	417.236	value	NSC	SB	24	24	205	0.121	-103.296	1058.64	Wilcoxon	two.sided	0.326872	0.320767	moderate
THREOCAT-PWY: superpathway of L-threonine metabolism	128.323	value	NSC	SB	24	24	205	0.121	-25.2823	277.009	Wilcoxon	two.sided	0.326872	0.320767	moderate
P3-PWY: gallate degradation III (anaerobic)	-13.7943	value	NSC	SB	24	24	9	0.124	-28.1341	5.15715	Wilcoxon	two.sided	0.333396	0.242933	small
DENITRIFICATION-PWY: nitrate reduction I (denitrification)	16.8298	value	NSC	SB	24	24	59	0.126	-3.88307	27.3543	Wilcoxon	two.sided	0.337183	0.425833	moderate
PWY-6920: 6-gingerol analog biosynthesis (engineered)	-16.441	value	NSC	SB	24	24	38	0.127	-31.9694	7.7251	Wilcoxon	two.sided	0.338271	0.417021	moderate
PWY-6703: preQ0 biosynthesis	315.056	value	NSC	SB	24	24	204	0.128	-73.4329	761.358	Wilcoxon	two.sided	0.339349	0.314934	moderate
PWY-7282: 4-amino-2-methyl-5-diphosphomethylpyrimidine biosynthesis II	250.957	value	NSC	SB	24	24	203	0.136	-88.4101	806.086	Wilcoxon	two.sided	0.357235	0.309102	moderate
PWY-7345: superpathway of anaerobic sucrose degradation	359.962	value	NSC	SB	24	24	203	0.136	-237.407	1002.06	Wilcoxon	two.sided	0.357235	0.309102	moderate
POLYAMINSYN3-PWY: superpathway of polyamine biosynthesis II	73.2019	value	NSC	SB	24	24	132	0.142	-25.6932	172.878	Wilcoxon	two.sided	0.371284	0.231673	small
P161-PWY: acetylene degradation (anaerobic)	298.277	value	NSC	SB	24	24	202	0.143	-238.768	762.507	Wilcoxon	two.sided	0.372192	0.30327	moderate
PWY-6692: Fe(II) oxidation	-11.7966	value	NSC	SB	24	24	5	0.151	-26.8539	10.233	Wilcoxon	two.sided	0.389457	0.376706	moderate
PWY-7159: 3,8-divinyl-chlorophyllide a biosynthesis III (aerobic, light independent)	27.6819	value	NSC	SB	24	24	144	0.151	-12.5274	85.3821	Wilcoxon	two.sided	0.389457	0.274953	small
GLUCOSE1PMETAB-PWY: glucose and glucose-1-phosphate degradation	618.017	value	NSC	SB	24	24	171	0.153	-315.845	1548.83	Wilcoxon	two.sided	0.392838	0.271332	small
PWY-6060: malonate degradation II (biotin-dependent)	17.6081	value	NSC	SB	24	24	35	0.155	-7.16173	110.392	Wilcoxon	two.sided	0.396188	0.134963	small
PPGPPMET-PWY: ppGpp metabolism	191.766	value	NSC	SB	24	24	200	0.16	-147.541	657.174	Wilcoxon	two.sided	0.407143	0.291606	small
PWY-5004: superpathway of L-citrulline metabolism	105.235	value	NSC	SB	24	24	170	0.163	-45.0318	266.084	Wilcoxon	two.sided	0.412933	0.300507	moderate
HISDEG-PWY: L-histidine degradation I	188.659	value	NSC	SB	24	24	199	0.169	-98.9278	483.865	Wilcoxon	two.sided	0.4225	0.285774	small
PWY-5723: Rubisco shunt	228.024	value	NSC	SB	24	24	199	0.169	-106.623	551.913	Wilcoxon	two.sided	0.4225	0.285774	small
PWY-7228: superpathway of guanosine nucleotides de novo biosynthesis I	316.354	value	NSC	SB	24	24	199	0.169	-178.41	915.848	Wilcoxon	two.sided	0.4225	0.285774	small
PWY-7316: dTDP-N-acetylviosamine biosynthesis	45.9774	value	NSC	SB	24	24	106	0.17	-22.5127	160.692	Wilcoxon	two.sided	0.423144	0.236691	small
CATECHOL-ORTHO-CLEAVAGE-PWY: catechol degradation to &beta;-ketoadipate	137.873	value	NSC	SB	24	24	6	0.181	78.5976	197.149	Wilcoxon	two.sided	0.428091	0.353331	moderate
LYSINE-DEG1-PWY: L-lysine degradation XI (mammalian)	19.8853	value	NSC	SB	24	24	6	0.181	15.0345	22.5848	Wilcoxon	two.sided	0.428091	0.353331	moderate
PWY-5417: catechol degradation III (ortho-cleavage pathway)	143.935	value	NSC	SB	24	24	6	0.181	100.31	214.63	Wilcoxon	two.sided	0.428091	0.353331	moderate
PWY-5431: aromatic compounds degradation via &beta;-ketoadipate	143.935	value	NSC	SB	24	24	6	0.181	100.31	214.63	Wilcoxon	two.sided	0.428091	0.353331	moderate
PWY-5757: fosfomycin biosynthesis	-21.0568	value	NSC	SB	24	24	0	0.181	-32.1899	-13.137	Wilcoxon	two.sided	0.428091	0.353331	moderate
PWY-6182: superpathway of salicylate degradation	143.17	value	NSC	SB	24	24	6	0.181	91.0362	195.305	Wilcoxon	two.sided	0.428091	0.353331	moderate
PWY-6714: L-rhamnose degradation III	19.72	value	NSC	SB	24	24	6	0.181	8.17794	31.2621	Wilcoxon	two.sided	0.428091	0.353331	moderate
PWY-6748: nitrate reduction VII (denitrification)	17.1281	value	NSC	SB	24	24	6	0.181	13.7061	20.5502	Wilcoxon	two.sided	0.428091	0.353331	moderate
PWY-5005: biotin biosynthesis II	36.9286	value	NSC	SB	24	24	155	0.175	-19.5758	86.9171	Wilcoxon	two.sided	0.428091	0.309545	moderate
PWY1F-823: leucopelargonidin and leucocyanidin biosynthesis	-8.59346	value	NSC	SB	24	24	2	0.178	-15.4771	-0.0844616	Wilcoxon	two.sided	0.428091	0.281579	small
PWY-3081: L-lysine biosynthesis V	33.6941	value	NSC	SB	24	24	13	0.178	9.88658	81.3129	Wilcoxon	two.sided	0.428091	0.281579	small
P23-PWY: reductive TCA cycle I	211.517	value	NSC	SB	24	24	169	0.173	-114.131	525.001	Wilcoxon	two.sided	0.428091	0.271332	small
P42-PWY: incomplete reductive TCA cycle	272.522	value	NSC	SB	24	24	197	0.188	-154.883	810.526	Wilcoxon	two.sided	0.43561	0.27411	small
PWY-7356: thiamine diphosphate salvage IV (yeast)	-143.698	value	NSC	SB	24	24	103	0.188	-357.524	74.3136	Wilcoxon	two.sided	0.43561	0.27411	small
PWY-6594: superpathway of Clostridium acetobutylicum solventogenic fermentation	45.0258	value	NSC	SB	24	24	182	0.186	-24.5686	124.053	Wilcoxon	two.sided	0.43561	0.271221	small
PWY66-367: ketogenesis	-14.3317	value	NSC	SB	24	24	42	0.187	-43.9966	6.61921	Wilcoxon	two.sided	0.43561	0.202553	small
PWY-5415: catechol degradation I (meta-cleavage pathway)	41.8135	value	NSC	SB	24	24	74	0.187	-20.1985	172.534	Wilcoxon	two.sided	0.43561	0.191384	small
PWY-922: mevalonate pathway I (eukaryotes and bacteria)	-28.5199	value	NSC	SB	24	24	11	0.193	-170.347	38.6215	Wilcoxon	two.sided	0.445385	0.330659	moderate
PWY-3781: aerobic respiration I (cytochrome c)	27.1728	value	NSC	SB	24	24	140	0.198	-11.8946	96.7705	Wilcoxon	two.sided	0.451063	0.251552	small
PROPFERM-PWY: superpathway of L-alanine fermentation (Stickland reaction)	60.8347	value	NSC	SB	24	24	9	0.201	-26.3525	148.022	Wilcoxon	two.sided	0.451063	0.217464	small
PWY-5494: pyruvate fermentation to propanoate II (acrylate pathway)	31.5578	value	NSC	SB	24	24	9	0.201	-13.4926	76.6082	Wilcoxon	two.sided	0.451063	0.217464	small
PWY-7434: terminal O-glycans residues modification (via type 2 precursor disaccharide)	-19.3747	value	NSC	SB	24	24	1	0.201	-101.127	6.91724	Wilcoxon	two.sided	0.451063	0.217464	small
PWY-8188: L-alanine degradation VI (reductive Stickland reaction)	60.8347	value	NSC	SB	24	24	9	0.201	-26.3525	148.022	Wilcoxon	two.sided	0.451063	0.217464	small
PWY-8189: L-alanine degradation V (oxidative Stickland reaction)	60.8347	value	NSC	SB	24	24	9	0.201	-26.3525	148.022	Wilcoxon	two.sided	0.451063	0.217464	small
PWY-6565: superpathway of polyamine biosynthesis III	-15.6402	value	NSC	SB	24	24	49	0.201	-37.2097	9.97962	Wilcoxon	two.sided	0.451063	0.183435	small
PWY-8125: mevalonate pathway IV (archaea)	11.573	value	NSC	SB	24	24	22	0.205	-20.2163	38.2288	Wilcoxon	two.sided	0.456	0.369391	moderate
PWY-8134: bile acid 7&beta;-dehydroxylation	-11.9602	value	NSC	SB	24	24	6	0.205	-17.6565	4.58384	Wilcoxon	two.sided	0.456	0.369391	moderate
TRIGLSYN-PWY: diacylglycerol and triacylglycerol biosynthesis	-5.87108	value	NSC	SB	24	24	4	0.208	-19.6844	7.27957	Wilcoxon	two.sided	0.456	0.328423	moderate
POLYISOPRENSYN-PWY: polyisoprenoid biosynthesis (E. coli)	190.893	value	NSC	SB	24	24	195	0.208	-151.856	568.834	Wilcoxon	two.sided	0.456	0.262445	small
PWY-6583: pyruvate fermentation to butanol I	221.345	value	NSC	SB	24	24	180	0.207	-94.0152	526.869	Wilcoxon	two.sided	0.456	0.253723	small
PWY-5198: factor 420 biosynthesis II (mycobacteria)	8.83893	value	NSC	SB	24	24	17	0.208	-4.93634	17.9833	Wilcoxon	two.sided	0.456	0.189326	small
COLANSYN-PWY: colanic acid building blocks biosynthesis	300.838	value	NSC	SB	24	24	194	0.218	-170.359	905.414	Wilcoxon	two.sided	0.474275	0.256613	small
PWY-6604: superpathway of Clostridium acetobutylicum acidogenic and solventogenic fermentation	49.417	value	NSC	SB	24	24	179	0.218	-31.2406	136.054	Wilcoxon	two.sided	0.474275	0.253723	small
PWY-6942: dTDP-D-desosamine biosynthesis	16.699	value	NSC	SB	24	24	55	0.224	-10.6867	39.7225	Wilcoxon	two.sided	0.485475	0.325637	moderate
PWY-5505: L-glutamate and L-glutamine biosynthesis	-432.233	value	NSC	SB	24	24	107	0.229	-1068.48	329.288	Wilcoxon	two.sided	0.494432	0.250781	small
PWY-6126: superpathway of adenosine nucleotides de novo biosynthesis II	310.217	value	NSC	SB	24	24	192	0.241	-236.493	938.218	Wilcoxon	two.sided	0.516429	0.244949	small
THISYN-PWY: superpathway of thiamine diphosphate biosynthesis I	322.7	value	NSC	SB	24	24	192	0.241	-175.289	765.678	Wilcoxon	two.sided	0.516429	0.244949	small
PWY-5870: ubiquinol-8 biosynthesis (late decarboxylation)	20.0914	value	NSC	SB	24	24	81	0.244	-24.117	67.9616	Wilcoxon	two.sided	0.520899	0.207328	small
HSERMETANA-PWY: L-methionine biosynthesis III	-372.279	value	NSC	SB	24	24	109	0.252	-956.987	317.068	Wilcoxon	two.sided	0.530037	0.239117	small
PWY-2201: folate transformations I	284.55	value	NSC	SB	24	24	191	0.252	-193.529	804.036	Wilcoxon	two.sided	0.530037	0.239117	small
PWY-5973: cis-vaccenate biosynthesis	319.448	value	NSC	SB	24	24	191	0.252	-232.636	935.302	Wilcoxon	two.sided	0.530037	0.239117	small
PWY-6282: palmitoleate biosynthesis I (from (5Z)-dodec-5-enoate)	327.511	value	NSC	SB	24	24	191	0.252	-272.351	982.819	Wilcoxon	two.sided	0.530037	0.239117	small
P221-PWY: octane oxidation	14.4629	value	NSC	SB	24	24	176	0.254	-8.48986	39.4101	Wilcoxon	two.sided	0.532279	0.230392	small
FERMENTATION-PWY: mixed acid fermentation	301.466	value	NSC	SB	24	24	190	0.264	-267.149	1034.93	Wilcoxon	two.sided	0.545217	0.233285	small
PWY-7117: C4 photosynthetic carbon assimilation cycle, PEPCK type	121.801	value	NSC	SB	24	24	190	0.264	-239.834	518.943	Wilcoxon	two.sided	0.545217	0.233285	small
PWY-7234: inosine-5'-phosphate biosynthesis III	124.213	value	NSC	SB	24	24	190	0.264	-124.517	376.531	Wilcoxon	two.sided	0.545217	0.233285	small
PWY-8086: (S)-lactate fermentation to propanoate, acetate and hydrogen	173.882	value	NSC	SB	24	24	190	0.264	-133.992	534.574	Wilcoxon	two.sided	0.545217	0.233285	small
PWY-6749: CMP-legionaminate biosynthesis I	38.121	value	NSC	SB	24	24	148	0.266	-36.1389	173.152	Wilcoxon	two.sided	0.547365	0.233619	small
PWY-5659: GDP-mannose biosynthesis	240.898	value	NSC	SB	24	24	189	0.277	-211.755	768.424	Wilcoxon	two.sided	0.565914	0.227453	small
PWY-6588: pyruvate fermentation to acetone	15.6346	value	NSC	SB	24	24	189	0.277	-12.4497	57.1894	Wilcoxon	two.sided	0.565914	0.227453	small
PWY0-862: (5Z)-dodecenoate biosynthesis I	310.026	value	NSC	SB	24	24	188	0.29	-248.717	947.431	Wilcoxon	two.sided	0.58617	0.221621	small
PWY-6895: superpathway of thiamine diphosphate biosynthesis II	231.613	value	NSC	SB	24	24	188	0.29	-156.431	603.001	Wilcoxon	two.sided	0.58617	0.221621	small
PWY-7664: oleate biosynthesis IV (anaerobic)	324.781	value	NSC	SB	24	24	188	0.29	-273.8	1006.18	Wilcoxon	two.sided	0.58617	0.221621	small
PWY-5055: nicotinate degradation III	6.08462	value	NSC	SB	24	24	26	0.294	-8.7059	17.7062	Wilcoxon	two.sided	0.592155	0.167935	small
PWY0-1586: peptidoglycan maturation (meso-diaminopimelate containing)	791.929	value	NSC	SB	24	24	187	0.303	-596.141	2764.46	Wilcoxon	two.sided	0.608134	0.215788	small
PWY-7389: superpathway of anaerobic energy metabolism (invertebrates)	112.937	value	NSC	SB	24	24	133	0.305	-95.4127	419.612	Wilcoxon	two.sided	0.61	0.210602	small
PWY-7235: superpathway of ubiquinol-6 biosynthesis (late decarboxylation)	19.98	value	NSC	SB	24	24	78	0.32	-25.2699	60.8844	Wilcoxon	two.sided	0.63554	0.135214	small
PWY-8055: palmitoyl ethanolamide biosynthesis	10.2508	value	NSC	SB	24	24	78	0.32	-11.5899	39.5011	Wilcoxon	two.sided	0.63554	0.135214	small
PWY-7000: kanamycin biosynthesis	9.27595	value	NSC	SB	24	24	52	0.327	-19.7349	22.944	Wilcoxon	two.sided	0.64613	0.231703	small
GLUDEG-I-PWY: GABA shunt	57.3535	value	NSC	SB	24	24	185	0.331	-66.9969	198.004	Wilcoxon	two.sided	0.64613	0.204124	small
P441-PWY: superpathway of N-acetylneuraminate degradation	170.493	value	NSC	SB	24	24	185	0.331	-251.89	766.341	Wilcoxon	two.sided	0.64613	0.204124	small
PWY-5154: L-arginine biosynthesis III (via N-acetyl-L-citrulline)	229.345	value	NSC	SB	24	24	185	0.331	-218.299	728.516	Wilcoxon	two.sided	0.64613	0.204124	small
PWY-841: superpathway of purine nucleotides de novo biosynthesis I	228.397	value	NSC	SB	24	24	185	0.331	-303.88	878.382	Wilcoxon	two.sided	0.64613	0.204124	small
PWY-5130: 2-oxobutanoate degradation I	165.206	value	NSC	SB	24	24	184	0.345	-180.181	543.373	Wilcoxon	two.sided	0.66661	0.198292	small
RHAMCAT-PWY: L-rhamnose degradation I	189.198	value	NSC	SB	24	24	184	0.345	-149.984	570.923	Wilcoxon	two.sided	0.66661	0.198292	small
PWY-6572: chondroitin sulfate degradation I (bacterial)	43.2901	value	NSC	SB	24	24	119	0.344	-48.7515	174.118	Wilcoxon	two.sided	0.66661	0.184752	small
PWY3O-19: ubiquinol-6 biosynthesis (late decarboxylation)	14.3075	value	NSC	SB	24	24	77	0.349	-25.4487	51.9983	Wilcoxon	two.sided	0.66755	0.129204	small
PWY-5871: ubiquinol-9 biosynthesis (late decarboxylation)	14.3075	value	NSC	SB	24	24	77	0.349	-25.4487	51.9983	Wilcoxon	two.sided	0.66755	0.129204	small
PWY-5873: ubiquinol-7 biosynthesis (late decarboxylation)	14.3075	value	NSC	SB	24	24	77	0.349	-25.4487	51.9983	Wilcoxon	two.sided	0.66755	0.129204	small
PWY-4702: phytate degradation I	-19.5428	value	NSC	SB	24	24	8	0.353	-32.2629	216.745	Wilcoxon	two.sided	0.672943	0.230412	small
PWY-5266: p-cymene degradation	21.9432	value	NSC	SB	24	24	3	0.371	21.9432	21.9432	Wilcoxon	two.sided	0.673471	0.28861	small
PWY-5273: p-cumate degradation	21.9432	value	NSC	SB	24	24	3	0.371	21.9432	21.9432	Wilcoxon	two.sided	0.673471	0.28861	small
PWY-5381: NAD salvage (plants)	32.1625	value	NSC	SB	24	24	3	0.371	32.1625	32.1625	Wilcoxon	two.sided	0.673471	0.28861	small
PWY-5419: catechol degradation to 2-hydroxypentadienoate II	32.1861	value	NSC	SB	24	24	3	0.371	32.186	32.186	Wilcoxon	two.sided	0.673471	0.28861	small
PWY-5420: catechol degradation II (meta-cleavage pathway)	53.7553	value	NSC	SB	24	24	3	0.371	53.7553	53.7553	Wilcoxon	two.sided	0.673471	0.28861	small
PWY-7165: L-ascorbate biosynthesis VIII (engineered pathway)	526.547	value	NSC	SB	24	24	3	0.371	526.547	526.547	Wilcoxon	two.sided	0.673471	0.28861	small
PWY-7245: superpathway of NAD/NADP - NADH/NADPH interconversion (yeast)	317.863	value	NSC	SB	24	24	3	0.371	317.863	317.863	Wilcoxon	two.sided	0.673471	0.28861	small
PWY-7511: protein ubiquitination	-8.80788	value	NSC	SB	24	24	0	0.371	-8.80788	-8.80788	Wilcoxon	two.sided	0.673471	0.28861	small
PWY-7979: protein O-mannosylation III (mammals, core M3)	20.8822	value	NSC	SB	24	24	3	0.371	20.8823	20.8823	Wilcoxon	two.sided	0.673471	0.28861	small
PWY-7784: reductive acetyl coenzyme A pathway II (autotrophic methanogens)	25.8075	value	NSC	SB	24	24	8	0.361	-23.2771	65.7257	Wilcoxon	two.sided	0.673471	0.208403	small
PWY-622: starch biosynthesis	-91.6992	value	NSC	SB	24	24	89	0.366	-277.723	129.137	Wilcoxon	two.sided	0.673471	0.198576	small
PWY-5913: partial TCA cycle (obligate autotrophs)	83.3449	value	NSC	SB	24	24	183	0.36	-172.371	383.803	Wilcoxon	two.sided	0.673471	0.19246	small
PWY-8004: Entner-Doudoroff pathway I	188.727	value	NSC	SB	24	24	183	0.36	-316.022	650.622	Wilcoxon	two.sided	0.673471	0.19246	small
PWY-6215: 4-chlorobenzoate degradation	11.5181	value	NSC	SB	24	24	59	0.364	-11.8089	47.103	Wilcoxon	two.sided	0.673471	0.184763	small
PWY-7897: flavonoid di-C-glucosylation	-5.46884	value	NSC	SB	24	24	11	0.363	-14.7679	6.93357	Wilcoxon	two.sided	0.673471	0.160938	small
PWY-5384: sucrose degradation IV (sucrose phosphorylase)	259.393	value	NSC	SB	24	24	182	0.375	-372.052	825.223	Wilcoxon	two.sided	0.676424	0.186628	small
PWY-6901: superpathway of glucose and xylose degradation	180.663	value	NSC	SB	24	24	182	0.375	-309.437	848.718	Wilcoxon	two.sided	0.676424	0.186628	small
PWY-8190: L-glutamate degradation XI (reductive Stickland reaction)	-21.4891	value	NSC	SB	24	24	81	0.38	-125.252	74.3798	Wilcoxon	two.sided	0.683281	0.163802	small
PWY-5497: purine nucleobases degradation II (anaerobic)	87.7723	value	NSC	SB	24	24	180	0.406	-109.471	305.765	Wilcoxon	two.sided	0.718235	0.174964	small
PWY66-409: superpathway of purine nucleotide salvage	155.267	value	NSC	SB	24	24	180	0.406	-287.098	702.325	Wilcoxon	two.sided	0.718235	0.174964	small
PWY-7229: superpathway of adenosine nucleotides de novo biosynthesis I	255.324	value	NSC	SB	24	24	180	0.406	-376.711	1028.15	Wilcoxon	two.sided	0.718235	0.174964	small
PWY-7761: NAD salvage pathway II (PNC IV cycle)	157.682	value	NSC	SB	24	24	180	0.406	-247.986	468.103	Wilcoxon	two.sided	0.718235	0.174964	small
PWY-8113: 3PG-factor 420 biosynthesis	7.67007	value	NSC	SB	24	24	15	0.402	-9.04675	19.4257	Wilcoxon	two.sided	0.718235	0.173871	small
PWY-5180: toluene degradation I (aerobic) (via o-cresol)	110.102	value	NSC	SB	24	24	30	0.407	-143.253	512.629	Wilcoxon	two.sided	0.718235	0	small
PWY66-388: ceramide degradation by &alpha;-oxidation	-16.7371	value	NSC	SB	24	24	74	0.409	-65.5327	21.0165	Wilcoxon	two.sided	0.719537	0.167156	small
DAPLYSINESYN-PWY: L-lysine biosynthesis I	115.051	value	NSC	SB	24	24	179	0.422	-260.686	482.243	Wilcoxon	two.sided	0.737853	0.169131	small
PWY-7238: sucrose biosynthesis II	-401.729	value	NSC	SB	24	24	121	0.422	-1311.41	685.471	Wilcoxon	two.sided	0.737853	0.169131	small
PWY-8173: anteiso-branched-chain fatty acid biosynthesis	134.616	value	NSC	SB	24	24	24	0.441	-147.951	247.257	Wilcoxon	two.sided	0.752605	0.265897	small
PWY-8174: odd iso-branched-chain fatty acid biosynthesis	138.368	value	NSC	SB	24	24	24	0.441	-141.708	235.91	Wilcoxon	two.sided	0.752605	0.265897	small
PWY-8175: even iso-branched-chain fatty acid biosynthesis	134.616	value	NSC	SB	24	24	24	0.441	-147.951	247.257	Wilcoxon	two.sided	0.752605	0.265897	small
ARGININE-SYN4-PWY: L-ornithine biosynthesis II	51.1233	value	NSC	SB	24	24	178	0.439	-151.099	271.482	Wilcoxon	two.sided	0.752605	0.163299	small
P125-PWY: superpathway of (R,R)-butanediol biosynthesis	8.01268	value	NSC	SB	24	24	178	0.439	-14.456	39.8944	Wilcoxon	two.sided	0.752605	0.163299	small
PWY-6168: flavin biosynthesis III (fungi)	176.987	value	NSC	SB	24	24	178	0.439	-312.198	770.208	Wilcoxon	two.sided	0.752605	0.163299	small
PWY-6892: thiazole component of thiamine diphosphate biosynthesis I	183.33	value	NSC	SB	24	24	178	0.439	-393.661	803.478	Wilcoxon	two.sided	0.752605	0.163299	small
PWY-5265: peptidoglycan biosynthesis II (staphylococci)	-79.7499	value	NSC	SB	24	24	102	0.436	-250.484	150.12	Wilcoxon	two.sided	0.752605	0.15463	small
PWY-6478: GDP-D-glycero-&alpha;-D-manno-heptose biosynthesis	67.1928	value	NSC	SB	24	24	126	0.444	-71.7634	225.994	Wilcoxon	two.sided	0.755463	0.122851	small
PWY-6350: archaetidylinositol biosynthesis	6.9057	value	NSC	SB	24	24	19	0.447	-37.5628	80.8674	Wilcoxon	two.sided	0.758304	0.223098	small
PWY-7332: superpathway of UDP-N-acetylglucosamine-derived O-antigen building blocks biosynthesis	-53.9196	value	NSC	SB	24	24	76	0.457	-203.252	129.135	Wilcoxon	two.sided	0.761667	0.184752	small
PWY-6292: superpathway of L-cysteine biosynthesis (mammalian)	-72.007	value	NSC	SB	24	24	123	0.456	-313.228	195.518	Wilcoxon	two.sided	0.761667	0.157467	small
PWY-6731: starch degradation III	-124.266	value	NSC	SB	24	24	123	0.456	-542.421	367.051	Wilcoxon	two.sided	0.761667	0.157467	small
UNINTEGRATED	277226	value	NSC	SB	24	24	177	0.456	-610717	1.4174e+06	Wilcoxon	two.sided	0.761667	0.157467	small
CHLOROPHYLL-SYN: 3,8-divinyl-chlorophyllide a biosynthesis I (aerobic, light-dependent)	-5.94652	value	NSC	SB	24	24	53	0.453	-20.4824	8.71822	Wilcoxon	two.sided	0.761667	0.137021	small
PWY-7401: crotonate fermentation (to acetate and cyclohexane carboxylate)	20.7706	value	NSC	SB	24	24	83	0.453	-43.3092	93.321	Wilcoxon	two.sided	0.761667	0.0893617	small
PWY-7992: superpathway of menaquinol-8 biosynthesis III	13.5986	value	NSC	SB	24	24	35	0.476	-28.6533	46.4755	Wilcoxon	two.sided	0.79102	0.140821	small
PWY-6344: L-arginine degradation XIV (oxidative Stickland reaction)	-8.88262	value	NSC	SB	24	24	61	0.478	-35.2969	12.4262	Wilcoxon	two.sided	0.792035	0.0710072	small
PWY-6470: peptidoglycan biosynthesis V (&beta;-lactam resistance)	-118.782	value	NSC	SB	24	24	125	0.491	-394.576	229.042	Wilcoxon	two.sided	0.811217	0.145803	small
PWY-7456: &beta;-(1,4)-mannan degradation	85.5299	value	NSC	SB	24	24	148	0.495	-168.182	374.167	Wilcoxon	two.sided	0.815462	0.125455	small
PWY-5677: succinate fermentation to butanoate	39.4011	value	NSC	SB	24	24	91	0.508	-87.3261	122.028	Wilcoxon	two.sided	0.833707	0.147932	small
PWY-5484: glycolysis II (from fructose 6-phosphate)	220.972	value	NSC	SB	24	24	174	0.509	-521.234	1197.06	Wilcoxon	two.sided	0.833707	0.139971	small
PWY-6992: 1,5-anhydrofructose degradation	-8.59551	value	NSC	SB	24	24	70	0.514	-85.4723	36.6112	Wilcoxon	two.sided	0.839484	0.0912491	small
METHANOGENESIS-PWY: methanogenesis from H2 and CO2	4.39778	value	NSC	SB	24	24	14	0.529	-15.7889	23.2911	Wilcoxon	two.sided	0.846994	0.166143	small
P261-PWY: coenzyme M biosynthesis I	-2.60057	value	NSC	SB	24	24	7	0.529	-17.0531	25.0518	Wilcoxon	two.sided	0.846994	0.166143	small
PWY-5209: methyl-coenzyme M oxidation to CO2	5.39879	value	NSC	SB	24	24	14	0.529	-14.4276	25.4362	Wilcoxon	two.sided	0.846994	0.166143	small
PWY-8112: factor 420 biosynthesis I (archaea)	4.74591	value	NSC	SB	24	24	14	0.529	-11.8896	21.5779	Wilcoxon	two.sided	0.846994	0.166143	small
PWY-5695: inosine 5'-phosphate degradation	220.692	value	NSC	SB	24	24	173	0.527	-616.693	1156.91	Wilcoxon	two.sided	0.846994	0.134139	small
PWY-7115: C4 photosynthetic carbon assimilation cycle, NAD-ME type	113.77	value	NSC	SB	24	24	173	0.527	-264.959	474.233	Wilcoxon	two.sided	0.846994	0.134139	small
PWY-7328: superpathway of UDP-glucose-derived O-antigen building blocks biosynthesis	-221.325	value	NSC	SB	24	24	127	0.527	-838.897	598.068	Wilcoxon	two.sided	0.846994	0.134139	small
PWY-6471: peptidoglycan biosynthesis IV (Enterococcus faecium)	-75.3066	value	NSC	SB	24	24	97	0.532	-249.663	120.238	Wilcoxon	two.sided	0.849412	0.116809	small
PWY-7383: anaerobic energy metabolism (invertebrates, cytosol)	62.3132	value	NSC	SB	24	24	122	0.538	-179.619	338.352	Wilcoxon	two.sided	0.856592	0.146251	small
PWY-7371: 1,4-dihydroxy-6-naphthoate biosynthesis II	4.77145	value	NSC	SB	24	24	34	0.541	-10.9793	17.6959	Wilcoxon	two.sided	0.857355	0.134271	small
PENTOSE-P-PWY: pentose phosphate pathway	123.056	value	NSC	SB	24	24	172	0.546	-383.686	619.84	Wilcoxon	two.sided	0.857355	0.128307	small
PWY-6122: 5-aminoimidazole ribonucleotide biosynthesis II	-194.911	value	NSC	SB	24	24	128	0.546	-998.353	644.585	Wilcoxon	two.sided	0.857355	0.128307	small
PWY-6277: superpathway of 5-aminoimidazole ribonucleotide biosynthesis	-194.911	value	NSC	SB	24	24	128	0.546	-998.353	644.585	Wilcoxon	two.sided	0.857355	0.128307	small
PWY-7791: UMP biosynthesis III	-218.935	value	NSC	SB	24	24	128	0.546	-1066.3	711.617	Wilcoxon	two.sided	0.857355	0.128307	small
PWY-7783: plasmalogen degradation	-11.203	value	NSC	SB	24	24	49	0.551	-46.1183	47.3107	Wilcoxon	two.sided	0.86283	0.147233	small
PWY-6713: L-rhamnose degradation II	-5.71956	value	NSC	SB	24	24	98	0.555	-19.8165	11.8499	Wilcoxon	two.sided	0.866712	0.146012	small
P108-PWY: pyruvate fermentation to propanoate I	105.382	value	NSC	SB	24	24	171	0.565	-237.144	540.793	Wilcoxon	two.sided	0.875136	0.122474	small
PWY4LZ-257: superpathway of fermentation (Chlamydomonas reinhardtii)	119.24	value	NSC	SB	24	24	171	0.565	-326.22	587.614	Wilcoxon	two.sided	0.875136	0.122474	small
PWY-7991: toxoflavin biosynthesis	125.979	value	NSC	SB	24	24	171	0.565	-303.356	594.738	Wilcoxon	two.sided	0.875136	0.122474	small
PWY-6174: mevalonate pathway II (haloarchaea)	-13.426	value	NSC	SB	24	24	3	0.584	-45.6235	39.3832	Wilcoxon	two.sided	0.879054	0.199342	small
PWY-7431: aromatic biogenic amine degradation (bacteria)	-5.82183	value	NSC	SB	24	24	3	0.584	-58.9109	6.31592	Wilcoxon	two.sided	0.879054	0.199342	small
PWY-6143: CMP-pseudaminate biosynthesis	-20.7103	value	NSC	SB	24	24	65	0.603	-87.814	30.7513	Wilcoxon	two.sided	0.879054	0.13018	small
GLUCONEO-PWY: gluconeogenesis I	152.05	value	NSC	SB	24	24	170	0.584	-589.35	1135.48	Wilcoxon	two.sided	0.879054	0.116642	small
P164-PWY: purine nucleobases degradation I (anaerobic)	-69.5517	value	NSC	SB	24	24	130	0.584	-334.301	191.637	Wilcoxon	two.sided	0.879054	0.116642	small
PWY0-1297: superpathway of purine deoxyribonucleosides degradation	98.5644	value	NSC	SB	24	24	170	0.584	-361.299	592.371	Wilcoxon	two.sided	0.879054	0.116642	small
PWY-1861: formaldehyde assimilation II (assimilatory RuMP Cycle)	87.6299	value	NSC	SB	24	24	170	0.584	-140.172	319.538	Wilcoxon	two.sided	0.879054	0.116642	small
PWY-6317: D-galactose degradation I (Leloir pathway)	-218.627	value	NSC	SB	24	24	130	0.584	-993.072	679.141	Wilcoxon	two.sided	0.879054	0.116642	small
PWY-6527: stachyose degradation	-282.316	value	NSC	SB	24	24	130	0.584	-1370.97	906.095	Wilcoxon	two.sided	0.879054	0.116642	small
METH-ACETATE-PWY: methanogenesis from acetate	-25.6985	value	NSC	SB	24	24	90	0.588	-100.715	80.0024	Wilcoxon	two.sided	0.879054	0.111151	small
P162-PWY: L-glutamate degradation V (via hydroxyglutarate)	-14.584	value	NSC	SB	24	24	90	0.588	-117.518	83.3334	Wilcoxon	two.sided	0.879054	0.111151	small
PWY0-1319: CDP-diacylglycerol biosynthesis II	136.009	value	NSC	SB	24	24	169	0.603	-602.825	1054.06	Wilcoxon	two.sided	0.879054	0.11081	small
PWY0-162: superpathway of pyrimidine ribonucleotides de novo biosynthesis	111.436	value	NSC	SB	24	24	169	0.603	-384.974	742.934	Wilcoxon	two.sided	0.879054	0.11081	small
PWY-5667: CDP-diacylglycerol biosynthesis I	136.009	value	NSC	SB	24	24	169	0.603	-602.825	1054.06	Wilcoxon	two.sided	0.879054	0.11081	small
PWY-5686: UMP biosynthesis I	-218.935	value	NSC	SB	24	24	131	0.603	-1054.54	724.623	Wilcoxon	two.sided	0.879054	0.11081	small
PWY-7790: UMP biosynthesis II	-218.935	value	NSC	SB	24	24	131	0.603	-1054.54	724.623	Wilcoxon	two.sided	0.879054	0.11081	small
RIBOSYN2-PWY: flavin biosynthesis I (bacteria and plants)	156.546	value	NSC	SB	24	24	169	0.603	-409.422	749.635	Wilcoxon	two.sided	0.879054	0.11081	small
UNMAPPED	95358.7	value	NSC	SB	24	24	169	0.603	-244516	456368	Wilcoxon	two.sided	0.879054	0.11081	small
PWY-6859: all-trans-farnesol biosynthesis	56.8536	value	NSC	SB	24	24	157	0.574	-128.948	278.224	Wilcoxon	two.sided	0.879054	0.107905	small
PWY-3661: glycine betaine degradation I	-21.0123	value	NSC	SB	24	24	5	0.59	-115.811	37.6034	Wilcoxon	two.sided	0.879054	0.0993808	small
PWY-6981: chitin biosynthesis	1.25217	value	NSC	SB	24	24	10	0.59	-19.788	24.0399	Wilcoxon	two.sided	0.879054	0.0993808	small
PWY-7528: L-methionine salvage cycle I (bacteria and plants)	19.8606	value	NSC	SB	24	24	88	0.603	-53.6876	121.635	Wilcoxon	two.sided	0.879054	0.088759	small
PWY66-201: nicotine degradation IV	5.54793	value	NSC	SB	24	24	79	0.587	-14.3244	31.5243	Wilcoxon	two.sided	0.879054	0.0655319	small
PWY-6307: L-tryptophan degradation X (mammalian, via tryptamine)	7.19783	value	NSC	SB	24	24	33	0.61	-35.9273	44.45	Wilcoxon	two.sided	0.88699	0.127721	small
PWY-6269: superpathway of adenosylcobalamin salvage from cobinamide II	12.0967	value	NSC	SB	24	24	61	0.616	-58.563	108.735	Wilcoxon	two.sided	0.893435	0.1124	small
PWY0-1061: superpathway of L-alanine biosynthesis	79.5337	value	NSC	SB	24	24	168	0.623	-306.035	536.376	Wilcoxon	two.sided	0.894484	0.104978	small
PWY-7237: myo-, chiro- and scyllo-inositol degradation	228.27	value	NSC	SB	24	24	168	0.623	-629.101	1108.28	Wilcoxon	two.sided	0.894484	0.104978	small
PWY-7400: L-arginine biosynthesis IV (archaebacteria)	-127.43	value	NSC	SB	24	24	132	0.623	-883.545	725.181	Wilcoxon	two.sided	0.894484	0.104978	small
PWY-8187: L-arginine degradation XIII (reductive Stickland reaction)	-66.4094	value	NSC	SB	24	24	132	0.623	-357.959	209.312	Wilcoxon	two.sided	0.894484	0.104978	small
PWY-5030: L-histidine degradation III	60.0481	value	NSC	SB	24	24	142	0.626	-230.155	391.161	Wilcoxon	two.sided	0.896533	0.090444	small
PWY-4361: S-methyl-5-thio-&alpha;-D-ribose 1-phosphate degradation I	10.4913	value	NSC	SB	24	24	87	0.636	-34.2561	86.1316	Wilcoxon	two.sided	0.908571	0.0828417	small
ARGSYN-PWY: L-arginine biosynthesis I (via L-ornithine)	-123.261	value	NSC	SB	24	24	133	0.643	-882.46	726.63	Wilcoxon	two.sided	0.911716	0.099146	small
DTDPRHAMSYN-PWY: dTDP-&beta;-L-rhamnose biosynthesis	-194.87	value	NSC	SB	24	24	133	0.643	-1061.31	813.64	Wilcoxon	two.sided	0.911716	0.099146	small
PWY-6151: S-adenosyl-L-methionine salvage I	-157.614	value	NSC	SB	24	24	133	0.643	-752.542	564.324	Wilcoxon	two.sided	0.911716	0.099146	small
PWY-8011: L-serine biosynthesis II	-2.30386	value	NSC	SB	24	24	59	0.66	-11.1698	7.86523	Wilcoxon	two.sided	0.931188	0.148936	small
PWY-822: fructan biosynthesis	6.51227	value	NSC	SB	24	24	77	0.66	-74.2579	124.252	Wilcoxon	two.sided	0.931188	0.053617	small
PWY-7221: guanosine ribonucleotides de novo biosynthesis	-179.401	value	NSC	SB	24	24	134	0.663	-1096.73	888.739	Wilcoxon	two.sided	0.933111	0.0933139	small
PWY-6876: isopropanol biosynthesis (engineered)	8.08349	value	NSC	SB	24	24	17	0.673	-37.5574	26.6547	Wilcoxon	two.sided	0.944852	0.208468	small
COA-PWY-1: superpathway of coenzyme A biosynthesis III (mammals)	-115.152	value	NSC	SB	24	24	135	0.684	-877.255	687.677	Wilcoxon	two.sided	0.946311	0.0874818	small
OANTIGEN-PWY: O-antigen building blocks biosynthesis (E. coli)	-130.909	value	NSC	SB	24	24	135	0.684	-608.668	412.926	Wilcoxon	two.sided	0.946311	0.0874818	small
PANTO-PWY: phosphopantothenate biosynthesis I	132.742	value	NSC	SB	24	24	165	0.684	-343.134	672.499	Wilcoxon	two.sided	0.946311	0.0874818	small
PANTOSYN-PWY: superpathway of coenzyme A biosynthesis I (bacteria)	113.06	value	NSC	SB	24	24	165	0.684	-366.102	688.435	Wilcoxon	two.sided	0.946311	0.0874818	small
PWY3O-4107: NAD salvage pathway V (PNC V cycle)	-110.702	value	NSC	SB	24	24	135	0.684	-681.813	517.802	Wilcoxon	two.sided	0.946311	0.0874818	small
PWY-6383: mono-trans, poly-cis decaprenyl phosphate biosynthesis	-6.80892	value	NSC	SB	24	24	124	0.681	-48.7119	31.5853	Wilcoxon	two.sided	0.946311	0.0845743	small
PWY-181: photorespiration	-14.2306	value	NSC	SB	24	24	60	0.698	-59.0281	41.6167	Wilcoxon	two.sided	0.956786	0.142979	small
PWY-7090: UDP-2,3-diacetamido-2,3-dideoxy-&alpha;-D-mannuronate biosynthesis	3.45322	value	NSC	SB	24	24	95	0.695	-38.143	30.4701	Wilcoxon	two.sided	0.956786	0.126571	small
PWY-4984: urea cycle	-119.658	value	NSC	SB	24	24	136	0.705	-646.547	616.279	Wilcoxon	two.sided	0.956786	0.0816497	small
PWY-6163: chorismate biosynthesis from 3-dehydroquinate	-115.36	value	NSC	SB	24	24	136	0.705	-936.636	778.597	Wilcoxon	two.sided	0.956786	0.0816497	small
PYRIDNUCSAL-PWY: NAD salvage pathway I (PNC VI cycle)	56.9531	value	NSC	SB	24	24	164	0.705	-256.28	352.262	Wilcoxon	two.sided	0.956786	0.0816497	small
VALSYN-PWY: L-valine biosynthesis	-187.058	value	NSC	SB	24	24	136	0.705	-1215.64	970.074	Wilcoxon	two.sided	0.956786	0.0816497	small
CENTFERM-PWY: pyruvate fermentation to butanoate	29.458	value	NSC	SB	24	24	151	0.704	-155.136	234.601	Wilcoxon	two.sided	0.956786	0.0787416	small
PWY-6396: superpathway of 2,3-butanediol biosynthesis	2.74302	value	NSC	SB	24	24	116	0.695	-10.5429	17.3201	Wilcoxon	two.sided	0.956786	0.0643506	small
P562-PWY: myo-inositol degradation I	-6.26762	value	NSC	SB	24	24	115	0.721	-26.5786	18.9078	Wilcoxon	two.sided	0.960556	0.090444	small
PWY-5101: L-isoleucine biosynthesis II	-11.2716	value	NSC	SB	24	24	115	0.721	-74.3833	80.8723	Wilcoxon	two.sided	0.960556	0.090444	small
GLUTORN-PWY: L-ornithine biosynthesis I	-72.8172	value	NSC	SB	24	24	137	0.726	-687.864	544.702	Wilcoxon	two.sided	0.960556	0.0758175	small
GLYCOLYSIS: glycolysis I (from glucose 6-phosphate)	142.069	value	NSC	SB	24	24	163	0.726	-698.404	1160.36	Wilcoxon	two.sided	0.960556	0.0758175	small
NONMEVIPP-PWY: methylerythritol phosphate pathway I	-138.825	value	NSC	SB	24	24	137	0.726	-929.097	747.165	Wilcoxon	two.sided	0.960556	0.0758175	small
P122-PWY: heterolactic fermentation	-57.5899	value	NSC	SB	24	24	137	0.726	-337.338	258.897	Wilcoxon	two.sided	0.960556	0.0758175	small
PWY-6121: 5-aminoimidazole ribonucleotide biosynthesis I	-129.734	value	NSC	SB	24	24	137	0.726	-806.82	650.628	Wilcoxon	two.sided	0.960556	0.0758175	small
PWY66-399: gluconeogenesis III	115.464	value	NSC	SB	24	24	163	0.726	-611.581	878.036	Wilcoxon	two.sided	0.960556	0.0758175	small
PWY-7111: pyruvate fermentation to isobutanol (engineered)	147.708	value	NSC	SB	24	24	163	0.726	-768.991	1123.75	Wilcoxon	two.sided	0.960556	0.0758175	small
PWY-6590: superpathway of Clostridium acetobutylicum acidogenic fermentation	33.9713	value	NSC	SB	24	24	150	0.727	-186.14	274.626	Wilcoxon	two.sided	0.960556	0.0729089	small
PWY-7527: L-methionine salvage cycle III	-11.1204	value	NSC	SB	24	24	40	0.727	-56.0532	40.5736	Wilcoxon	two.sided	0.960556	0.0677465	small
PWY-6313: serotonin degradation	3.34609	value	NSC	SB	24	24	94	0.728	-11.8245	20.0786	Wilcoxon	two.sided	0.960556	0.0500398	small
ARGSYNBSUB-PWY: L-arginine biosynthesis II (acetyl cycle)	-110.601	value	NSC	SB	24	24	138	0.747	-817.759	687.381	Wilcoxon	two.sided	0.969909	0.0699854	small
HISTSYN-PWY: L-histidine biosynthesis	-129.043	value	NSC	SB	24	24	138	0.747	-838.022	691.101	Wilcoxon	two.sided	0.969909	0.0699854	small
PWY-1042: glycolysis IV	149.536	value	NSC	SB	24	24	162	0.747	-958.914	1545.6	Wilcoxon	two.sided	0.969909	0.0699854	small
PWY-5981: CDP-diacylglycerol biosynthesis III	144.664	value	NSC	SB	24	24	162	0.747	-481.877	820.416	Wilcoxon	two.sided	0.969909	0.0699854	small
PWY-7013: (S)-propane-1,2-diol degradation	23.164	value	NSC	SB	24	24	162	0.747	-73.2543	402.929	Wilcoxon	two.sided	0.969909	0.0699854	small
PWY-702: L-methionine biosynthesis II	-55.0649	value	NSC	SB	24	24	138	0.747	-400.812	294.645	Wilcoxon	two.sided	0.969909	0.0699854	small
PWY-7357: thiamine phosphate formation from pyrithiamine and oxythiamine (yeast)	-84.6994	value	NSC	SB	24	24	138	0.747	-757.563	583.317	Wilcoxon	two.sided	0.969909	0.0699854	small
CRNFORCAT-PWY: creatinine degradation I	48.2117	value	NSC	SB	24	24	4	0.789	-25.3929	121.816	Wilcoxon	two.sided	0.97679	0.117777	small
PWY-6210: 2-aminophenol degradation	5.99681	value	NSC	SB	24	24	4	0.789	-8.24466	16.1279	Wilcoxon	two.sided	0.97679	0.117777	small
PWY-7396: butanol and isobutanol biosynthesis (engineered)	-31.9375	value	NSC	SB	24	24	2	0.789	-101.923	30.5129	Wilcoxon	two.sided	0.97679	0.117777	small
PWY-7399: methylphosphonate degradation II	-1.9288	value	NSC	SB	24	24	54	0.755	-17.9918	12.0563	Wilcoxon	two.sided	0.97679	0.117185	small
PWY1F-FLAVSYN: flavonoid biosynthesis	-2.61454	value	NSC	SB	24	24	6	0.787	-21.9838	13.8261	Wilcoxon	two.sided	0.97679	0.0910991	small
PWY-7392: taxadiene biosynthesis (engineered)	31.3197	value	NSC	SB	24	24	136	0.77	-223.565	360.43	Wilcoxon	two.sided	0.97679	0.0671036	small
NADSYN-PWY: NAD de novo biosynthesis II (from tryptophan)	-1.4097	value	NSC	SB	24	24	6	0.787	-22.5782	19.7589	Wilcoxon	two.sided	0.97679	0.0662539	small
PWY-3502: superpathway of NAD biosynthesis in eukaryotes	-2.19446	value	NSC	SB	24	24	6	0.787	-37.186	32.7971	Wilcoxon	two.sided	0.97679	0.0662539	small
PWY-5207: coenzyme B/coenzyme M regeneration I (methanophenazine-dependent)	43.4154	value	NSC	SB	24	24	9	0.787	-45.2069	127.137	Wilcoxon	two.sided	0.97679	0.0662539	small
PWY-5651: L-tryptophan degradation to 2-amino-3-carboxymuconate semialdehyde	-0.814191	value	NSC	SB	24	24	6	0.787	-12.9438	11.3155	Wilcoxon	two.sided	0.97679	0.0662539	small
ILEUSYN-PWY: L-isoleucine biosynthesis I (from threonine)	-121.468	value	NSC	SB	24	24	139	0.768	-1040.74	929.425	Wilcoxon	two.sided	0.97679	0.0641533	small
PEPTIDOGLYCANSYN-PWY: peptidoglycan biosynthesis I (meso-diaminopimelate containing)	-156.197	value	NSC	SB	24	24	139	0.768	-1002.34	772.999	Wilcoxon	two.sided	0.97679	0.0641533	small
PWY-2941: L-lysine biosynthesis II	82.8887	value	NSC	SB	24	24	161	0.768	-516.474	685.284	Wilcoxon	two.sided	0.97679	0.0641533	small
PWY-6386: UDP-N-acetylmuramoyl-pentapeptide biosynthesis II (lysine-containing)	-152.881	value	NSC	SB	24	24	139	0.768	-930.875	738.844	Wilcoxon	two.sided	0.97679	0.0641533	small
SER-GLYSYN-PWY: superpathway of L-serine and glycine biosynthesis I	-82.2332	value	NSC	SB	24	24	139	0.768	-852.296	695.671	Wilcoxon	two.sided	0.97679	0.0641533	small
ANAEROFRUCAT-PWY: homolactic fermentation	86.993	value	NSC	SB	24	24	160	0.79	-714.295	882.694	Wilcoxon	two.sided	0.97679	0.0583212	small
GLUCUROCAT-PWY: superpathway of &beta;-D-glucuronosides degradation	42.894	value	NSC	SB	24	24	160	0.79	-341.382	632.801	Wilcoxon	two.sided	0.97679	0.0583212	small
GLYCOCAT-PWY: glycogen degradation I	-76.3792	value	NSC	SB	24	24	140	0.79	-1027.7	988.743	Wilcoxon	two.sided	0.97679	0.0583212	small
GLYCOGENSYNTH-PWY: glycogen biosynthesis I (from ADP-D-Glucose)	-186.342	value	NSC	SB	24	24	140	0.79	-1033.22	931.026	Wilcoxon	two.sided	0.97679	0.0583212	small
PWY-6385: peptidoglycan biosynthesis III (mycobacteria)	-153.747	value	NSC	SB	24	24	140	0.79	-1000.5	835.582	Wilcoxon	two.sided	0.97679	0.0583212	small
PWY-6387: UDP-N-acetylmuramoyl-pentapeptide biosynthesis I (meso-diaminopimelate containing)	-155.274	value	NSC	SB	24	24	140	0.79	-993.757	829.089	Wilcoxon	two.sided	0.97679	0.0583212	small
PWY6666-2: dopamine degradation	1.10697	value	NSC	SB	24	24	83	0.776	-7.13977	11.0584	Wilcoxon	two.sided	0.97679	0.0177518	small
PWY-6562: norspermidine biosynthesis	6.78439	value	NSC	SB	24	24	102	0.794	-27.586	44.9457	Wilcoxon	two.sided	0.97961	0.0850444	small
PWY-6491: D-galacturonate degradation III	-3.86876	value	NSC	SB	24	24	12	0.8	-10.8934	12.9877	Wilcoxon	two.sided	0.981801	0.201154	small
PWY-5910: superpathway of geranylgeranyldiphosphate biosynthesis I (via mevalonate)	-15.1051	value	NSC	SB	24	24	20	0.813	-56.9311	109.472	Wilcoxon	two.sided	0.981801	0.168703	small
PWY-5724: superpathway of atrazine degradation	1.8304	value	NSC	SB	24	24	25	0.813	-13.9317	16.707	Wilcoxon	two.sided	0.981801	0.0674814	small
PWY-241: C4 photosynthetic carbon assimilation cycle, NADP-ME type	32.3997	value	NSC	SB	24	24	159	0.812	-262.02	251.776	Wilcoxon	two.sided	0.981801	0.0524891	small
PWY-3001: superpathway of L-isoleucine biosynthesis I	-74.6501	value	NSC	SB	24	24	141	0.812	-773.289	782.369	Wilcoxon	two.sided	0.981801	0.0524891	small
PWY-5103: L-isoleucine biosynthesis III	-83.3289	value	NSC	SB	24	24	141	0.812	-951.922	895.473	Wilcoxon	two.sided	0.981801	0.0524891	small
PWY-6595: superpathway of guanosine nucleotides degradation (plants)	-21.6147	value	NSC	SB	24	24	141	0.812	-152.315	125.755	Wilcoxon	two.sided	0.981801	0.0524891	small
PYRIDNUCSYN-PWY: NAD de novo biosynthesis I (from aspartate)	-60.6922	value	NSC	SB	24	24	141	0.812	-656.092	577.252	Wilcoxon	two.sided	0.981801	0.0524891	small
TRNA-CHARGING-PWY: tRNA charging	-115.063	value	NSC	SB	24	24	141	0.812	-985.12	876.174	Wilcoxon	two.sided	0.981801	0.0524891	small
TRPSYN-PWY: L-tryptophan biosynthesis	102.015	value	NSC	SB	24	24	159	0.812	-549.419	756.291	Wilcoxon	two.sided	0.981801	0.0524891	small
PWY-7286: 7-(3-amino-3-carboxypropyl)-wyosine biosynthesis	14.349	value	NSC	SB	24	24	12	0.834	-32.531	39.2432	Wilcoxon	two.sided	0.987448	0.150688	small
PWY-6906: chitin derivatives degradation	-20.4583	value	NSC	SB	24	24	119	0.82	-234.608	197.123	Wilcoxon	two.sided	0.987448	0.0554334	small
RUMP-PWY: formaldehyde oxidation I	-7.94077	value	NSC	SB	24	24	109	0.835	-47.6093	136.864	Wilcoxon	two.sided	0.987448	0.0467237	small
ARO-PWY: chorismate biosynthesis I	-105.66	value	NSC	SB	24	24	142	0.833	-906.915	835.115	Wilcoxon	two.sided	0.987448	0.0466569	small
NONOXIPENT-PWY: pentose phosphate pathway (non-oxidative branch) I	47.5654	value	NSC	SB	24	24	158	0.833	-832.947	1056.37	Wilcoxon	two.sided	0.987448	0.0466569	small
PWY-3841: folate transformations II (plants)	-100.203	value	NSC	SB	24	24	142	0.833	-801.009	769.08	Wilcoxon	two.sided	0.987448	0.0466569	small
PWY-5097: L-lysine biosynthesis VI	-98.8126	value	NSC	SB	24	24	142	0.833	-895.544	828.539	Wilcoxon	two.sided	0.987448	0.0466569	small
PWY-8178: pentose phosphate pathway (non-oxidative branch) II	31.3405	value	NSC	SB	24	24	158	0.833	-905.439	1128.2	Wilcoxon	two.sided	0.987448	0.0466569	small
PWY-6891: thiazole component of thiamine diphosphate biosynthesis II	339.404	value	NSC	SB	24	24	20	0.834	-681.746	1072.87	Wilcoxon	two.sided	0.987448	0.0139946	small
PWY-8182: valproate &beta;-oxidation	-6.13259	value	NSC	SB	24	24	16	0.834	-38.9597	32.226	Wilcoxon	two.sided	0.987448	0.0139946	small
P163-PWY: L-lysine fermentation to acetate and butanoate	2.23204	value	NSC	SB	24	24	111	0.837	-34.4301	53.4691	Wilcoxon	two.sided	0.987764	0.0351003	small
PWY-7377: cob(II)yrinate a,c-diamide biosynthesis I (early cobalt insertion)	18.9812	value	NSC	SB	24	24	6	0.855	-48.917	45.2454	Wilcoxon	two.sided	0.991707	0.190281	small
PWY-6309: L-tryptophan degradation XI (mammalian, via kynurenine)	-0.786188	value	NSC	SB	24	24	72	0.85	-7.80667	7.01585	Wilcoxon	two.sided	0.991707	0.0887683	small
PWY-2942: L-lysine biosynthesis III	-62.3887	value	NSC	SB	24	24	131	0.843	-759.356	721.645	Wilcoxon	two.sided	0.991707	0.0437454	small
COBALSYN-PWY: superpathway of adenosylcobalamin salvage from cobinamide I	56.299	value	NSC	SB	24	24	157	0.855	-390.546	645.491	Wilcoxon	two.sided	0.991707	0.0408248	small
COMPLETE-ARO-PWY: superpathway of aromatic amino acid biosynthesis	-108.851	value	NSC	SB	24	24	143	0.855	-947.33	894.728	Wilcoxon	two.sided	0.991707	0.0408248	small
PWY-6630: superpathway of L-tyrosine biosynthesis	55.2582	value	NSC	SB	24	24	157	0.855	-538.936	715.493	Wilcoxon	two.sided	0.991707	0.0408248	small
PWY-724: superpathway of L-lysine, L-threonine and L-methionine biosynthesis II	-81.8807	value	NSC	SB	24	24	143	0.855	-817.294	754.729	Wilcoxon	two.sided	0.991707	0.0408248	small
PWY-7317: superpathway of dTDP-glucose-derived O-antigen building blocks biosynthesis	3.76318	value	NSC	SB	24	24	72	0.856	-18.9057	24.4087	Wilcoxon	two.sided	0.991707	0.0238298	small
PWY-6518: bile acids epimerization	3.55721	value	NSC	SB	24	24	6	0.855	-22.2414	36.1496	Wilcoxon	two.sided	0.991707	0.009061	small
GALLATE-DEGRADATION-II-PWY: gallate degradation I	9.13433	value	NSC	SB	24	24	1	1	#NUM!	#NUM!	Wilcoxon	two.sided	1	0.204124	small
GALLATE-DEGRADATION-I-PWY: gallate degradation II	9.13433	value	NSC	SB	24	24	1	1	#NUM!	#NUM!	Wilcoxon	two.sided	1	0.204124	small
P165-PWY: superpathway of purines degradation in plants	314.652	value	NSC	SB	24	24	1	1	#NUM!	#NUM!	Wilcoxon	two.sided	1	0.204124	small
PWY4FS-5: superpathway of phosphatidylcholine biosynthesis	19.3304	value	NSC	SB	24	24	1	1	#NUM!	#NUM!	Wilcoxon	two.sided	1	0.204124	small
PWY-5178: toluene degradation IV (aerobic) (via catechol)	140.976	value	NSC	SB	24	24	1	1	#NUM!	#NUM!	Wilcoxon	two.sided	1	0.204124	small
PWY-5647: 2-nitrobenzoate degradation I	-4.14271	value	NSC	SB	24	24	0	1	#NUM!	#NUM!	Wilcoxon	two.sided	1	0.204124	small
PWY5F9-12: biphenyl degradation	-14.0288	value	NSC	SB	24	24	0	1	#NUM!	#NUM!	Wilcoxon	two.sided	1	0.204124	small
PWY-6185: 4-methylcatechol degradation (ortho cleavage)	21.757	value	NSC	SB	24	24	1	1	#NUM!	#NUM!	Wilcoxon	two.sided	1	0.204124	small
PWY-6342: noradrenaline and adrenaline degradation	-7.47936	value	NSC	SB	24	24	0	1	#NUM!	#NUM!	Wilcoxon	two.sided	1	0.204124	small
PWY-6421: arsenate detoxification IV (mycothiol)	-55.6212	value	NSC	SB	24	24	0	1	#NUM!	#NUM!	Wilcoxon	two.sided	1	0.204124	small
PWY66-374: C20 prostanoid biosynthesis	6.72938	value	NSC	SB	24	24	1	1	#NUM!	#NUM!	Wilcoxon	two.sided	1	0.204124	small
PWY66-398: TCA cycle III (animals)	2906.16	value	NSC	SB	24	24	1	1	#NUM!	#NUM!	Wilcoxon	two.sided	1	0.204124	small
PWY-6797: 6-hydroxymethyl-dihydropterin diphosphate biosynthesis II (Methanocaldococcus)	-26.0975	value	NSC	SB	24	24	0	1	#NUM!	#NUM!	Wilcoxon	two.sided	1	0.204124	small
PWY-6837: fatty acid &beta;-oxidation V (unsaturated, odd number, di-isomerase-dependent)	8.8517	value	NSC	SB	24	24	1	1	#NUM!	#NUM!	Wilcoxon	two.sided	1	0.204124	small
PWY-6857: retinol biosynthesis	-56.6863	value	NSC	SB	24	24	0	1	#NUM!	#NUM!	Wilcoxon	two.sided	1	0.204124	small
PWY-7009: 2,2'-dihydroxybiphenyl degradation	6.6381	value	NSC	SB	24	24	1	1	#NUM!	#NUM!	Wilcoxon	two.sided	1	0.204124	small
PWY-722: nicotinate degradation I	275.161	value	NSC	SB	24	24	1	1	#NUM!	#NUM!	Wilcoxon	two.sided	1	0.204124	small
PWY-7337: 10-cis-heptadecenoyl-CoA degradation (yeast)	12.2796	value	NSC	SB	24	24	1	1	#NUM!	#NUM!	Wilcoxon	two.sided	1	0.204124	small
PWY-7338: 10-trans-heptadecenoyl-CoA degradation (reductase-dependent, yeast)	12.2796	value	NSC	SB	24	24	1	1	#NUM!	#NUM!	Wilcoxon	two.sided	1	0.204124	small
PWY-7347: sucrose biosynthesis III	-51.8195	value	NSC	SB	24	24	0	1	#NUM!	#NUM!	Wilcoxon	two.sided	1	0.204124	small
PWY-7376: cob(II)yrinate a,c-diamide biosynthesis II (late cobalt incorporation)	28.9354	value	NSC	SB	24	24	1	1	#NUM!	#NUM!	Wilcoxon	two.sided	1	0.204124	small
PWY-7398: coumarins biosynthesis (engineered)	-12.301	value	NSC	SB	24	24	0	1	#NUM!	#NUM!	Wilcoxon	two.sided	1	0.204124	small
PWY-8052: 2-arachidonoylglycerol biosynthesis	14.8316	value	NSC	SB	24	24	1	1	#NUM!	#NUM!	Wilcoxon	two.sided	1	0.204124	small
PWY-8085: picolinate degradation	207.295	value	NSC	SB	24	24	1	1	#NUM!	#NUM!	Wilcoxon	two.sided	1	0.204124	small
PWYQT-4477: indole glucosinolate activation (intact plant cell)	17.5302	value	NSC	SB	24	24	1	1	#NUM!	#NUM!	Wilcoxon	two.sided	1	0.204124	small
SUCSYN-PWY: sucrose biosynthesis I (from photosynthesis)	-136.488	value	NSC	SB	24	24	0	1	#NUM!	#NUM!	Wilcoxon	two.sided	1	0.204124	small
THISYNARA-PWY: superpathway of thiamine diphosphate biosynthesis III (eukaryotes)	-49.097	value	NSC	SB	24	24	0	1	#NUM!	#NUM!	Wilcoxon	two.sided	1	0.204124	small
PWY-6641: superpathway of sulfolactate degradation	3.25631	value	NSC	SB	24	24	3	1	-21.0712	20.5624	Wilcoxon	two.sided	1	0.107535	small
PWY-7413: dTDP-6-deoxy-&alpha;-D-allose biosynthesis	8.23956	value	NSC	SB	24	24	3	1	-11.4297	38.4649	Wilcoxon	two.sided	1	0.107535	small
PWY-6160: 3-dehydroquinate biosynthesis II (archaea)	-1.05119	value	NSC	SB	24	24	57	0.887	-15.1619	11.2057	Wilcoxon	two.sided	1	0.0991568	small
PWY-6165: chorismate biosynthesis II (archaea)	-2.72172	value	NSC	SB	24	24	57	0.887	-38.2609	27.8178	Wilcoxon	two.sided	1	0.0991568	small
PWY-1622: formaldehyde assimilation I (serine pathway)	-2.21304	value	NSC	SB	24	24	65	0.897	-32.8711	30.423	Wilcoxon	two.sided	1	0.0655319	small
PWY-7312: dTDP-&beta;-D-fucofuranose biosynthesis	-0.0323353	value	NSC	SB	24	24	76	1	-23.5725	23.0102	Wilcoxon	two.sided	1	0.0591726	small
PWY-6167: flavin biosynthesis II (archaea)	-0.510768	value	NSC	SB	24	24	67	0.979	-68.3138	71.6187	Wilcoxon	two.sided	1	0.053617	small
BRANCHED-CHAIN-AA-SYN-PWY: superpathway of branched chain amino acid biosynthesis	-86.3558	value	NSC	SB	24	24	144	0.877	-1009.14	941.134	Wilcoxon	two.sided	1	0.0349927	small
PWY-6607: guanosine nucleotides degradation I	-14.4483	value	NSC	SB	24	24	144	0.877	-152.715	131.334	Wilcoxon	two.sided	1	0.0349927	small
PWY-6897: thiamine diphosphate salvage II	-37.6913	value	NSC	SB	24	24	144	0.877	-580.009	570.395	Wilcoxon	two.sided	1	0.0349927	small
PWY1G-0: mycothiol biosynthesis	-3.15262	value	NSC	SB	24	24	100	0.867	-42.9605	45.6477	Wilcoxon	two.sided	1	0.0292503	small
1CMET2-PWY: folate transformations III (E. coli)	65.6369	value	NSC	SB	24	24	155	0.9	-628.175	826.482	Wilcoxon	two.sided	1	0.0291606	small
COA-PWY: coenzyme A biosynthesis I (prokaryotic)	-52.6956	value	NSC	SB	24	24	145	0.9	-629.408	647.123	Wilcoxon	two.sided	1	0.0291606	small
PWY-5121: superpathway of geranylgeranyl diphosphate biosynthesis II (via MEP)	23.2819	value	NSC	SB	24	24	155	0.9	-392.698	426.233	Wilcoxon	two.sided	1	0.0291606	small
PWY-6609: adenine and adenosine salvage III	-63.5184	value	NSC	SB	24	24	145	0.9	-845.773	949.619	Wilcoxon	two.sided	1	0.0291606	small
PWY-6628: superpathway of L-phenylalanine biosynthesis	-94.6991	value	NSC	SB	24	24	145	0.9	-752.177	725.108	Wilcoxon	two.sided	1	0.0291606	small
ANAGLYCOLYSIS-PWY: glycolysis III (from glucose)	-70.044	value	NSC	SB	24	24	146	0.922	-961.869	1060.45	Wilcoxon	two.sided	1	0.0233285	small
PWY-5941: glycogen degradation II	-72.4652	value	NSC	SB	24	24	146	0.922	-1058.6	1091.45	Wilcoxon	two.sided	1	0.0233285	small
PWY-6629: superpathway of L-tryptophan biosynthesis	-18.8809	value	NSC	SB	24	24	146	0.922	-705.165	784.763	Wilcoxon	two.sided	1	0.0233285	small
PWY-6700: queuosine biosynthesis I (de novo)	42.0365	value	NSC	SB	24	24	154	0.922	-611.557	771.721	Wilcoxon	two.sided	1	0.0233285	small
GLCMANNANAUT-PWY: superpathway of N-acetylglucosamine, N-acetylmannosamine and N-acetylneuraminate degradation	-14.1099	value	NSC	SB	24	24	147	0.944	-435.612	372.419	Wilcoxon	two.sided	1	0.0174964	small
PWY0-1298: superpathway of pyrimidine deoxyribonucleosides degradation	-37.1996	value	NSC	SB	24	24	147	0.944	-542.341	506.843	Wilcoxon	two.sided	1	0.0174964	small
PWY-6936: seleno-amino acid biosynthesis (plants)	12.7277	value	NSC	SB	24	24	153	0.944	-520.389	508.02	Wilcoxon	two.sided	1	0.0174964	small
THRESYN-PWY: superpathway of L-threonine biosynthesis	-41.9618	value	NSC	SB	24	24	147	0.944	-766.015	818.751	Wilcoxon	two.sided	1	0.0174964	small
PWY-5514: UDP-N-acetyl-D-galactosamine biosynthesis II	0.28308	value	NSC	SB	24	24	95	1	-47.8541	34.5093	Wilcoxon	two.sided	1	0.0146628	small
PWY-5156: superpathway of fatty acid biosynthesis II (plant)	7.47633	value	NSC	SB	24	24	70	0.938	-100.959	129.381	Wilcoxon	two.sided	1	0.0119149	small
CALVIN-PWY: Calvin-Benson-Bassham cycle	59.6058	value	NSC	SB	24	24	152	0.966	-872.42	1079.78	Wilcoxon	two.sided	1	0.0116642	small
FASYN-INITIAL-PWY: superpathway of fatty acid biosynthesis initiation (E. coli)	7.76538	value	NSC	SB	24	24	152	0.966	-538.025	799.378	Wilcoxon	two.sided	1	0.0116642	small
PWY-6124: inosine-5'-phosphate biosynthesis II	34.1893	value	NSC	SB	24	24	152	0.966	-582.461	698.211	Wilcoxon	two.sided	1	0.0116642	small
PWY-6270: isoprene biosynthesis I	14.1555	value	NSC	SB	24	24	152	0.966	-639.661	757.226	Wilcoxon	two.sided	1	0.0116642	small
PWY-6549: L-glutamine biosynthesis III	-18.0691	value	NSC	SB	24	24	148	0.966	-601.869	655.2	Wilcoxon	two.sided	1	0.0116642	small
PWY-7560: methylerythritol phosphate pathway II	27.6395	value	NSC	SB	24	24	152	0.966	-608.215	750.849	Wilcoxon	two.sided	1	0.0116642	small
PWY-7031: protein N-glycosylation (bacterial)	1.97153	value	NSC	SB	24	24	63	0.887	-26.1782	48.7834	Wilcoxon	two.sided	1	0.00901425	small
PWY-7385: 1,3-propanediol biosynthesis (engineered)	-0.901733	value	NSC	SB	24	24	84	0.965	-29.0632	28.2879	Wilcoxon	two.sided	1	0.00883056	small
12DICHLORETHDEG-PWY: 1,2-dichloroethane degradation	61.0454	value	NSC	SB	24	24	2	1	61.0454	61.0454	Wilcoxon	two.sided	1	0.00614063	small
PWY-1361: benzoyl-CoA degradation I (aerobic)	8.85489	value	NSC	SB	24	24	2	1	8.85484	8.85484	Wilcoxon	two.sided	1	0.00614063	small
PWY-5532: nucleoside and nucleotide degradation (archaea)	-3.07851	value	NSC	SB	24	24	1	1	-3.07851	-3.07851	Wilcoxon	two.sided	1	0.00614063	small
PWY-5644: 4-nitrotoluene degradation II	-0.291445	value	NSC	SB	24	24	1	1	-0.291445	-0.291445	Wilcoxon	two.sided	1	0.00614063	small
PWY-7290: Escherichia coli serotype O86 O-antigen biosynthesis	14.4647	value	NSC	SB	24	24	2	1	14.4647	14.4647	Wilcoxon	two.sided	1	0.00614063	small
PWY-7391: isoprene biosynthesis II (engineered)	6.40164	value	NSC	SB	24	24	2	1	6.40164	6.40164	Wilcoxon	two.sided	1	0.00614063	small
PWY-8181: 2-methyl-branched fatty acid &beta;-oxidation	-2.17781	value	NSC	SB	24	24	1	1	-2.17775	-2.17775	Wilcoxon	two.sided	1	0.00614063	small
PWY-6596: adenosine nucleotides degradation I	0.415278	value	NSC	SB	24	24	151	0.989	-195.453	212.788	Wilcoxon	two.sided	1	0.00583212	small
PWY-6823: molybdopterin biosynthesis	-1.68454	value	NSC	SB	24	24	149	0.989	-370.717	377.598	Wilcoxon	two.sided	1	0.00583212	small
PWY-I9: L-cysteine biosynthesis VI (from L-methionine)	5.04195	value	NSC	SB	24	24	151	0.989	-323.571	378.286	Wilcoxon	two.sided	1	0.00583212	small
UDPNAGSYN-PWY: UDP-N-acetyl-D-glucosamine biosynthesis I	-7.09384	value	NSC	SB	24	24	149	0.989	-424.373	413.036	Wilcoxon	two.sided	1	0.00583212	small
PWY-3481: superpathway of L-phenylalanine and L-tyrosine biosynthesis	-2.70672	value	NSC	SB	24	24	5	1	-24.3813	8.63622	Wilcoxon	two.sided	1	0	small
PWY-5044: purine nucleotides degradation I (plants)	-9.53506	value	NSC	SB	24	24	5	1	-80.9964	295.197	Wilcoxon	two.sided	1	0	small
PWY-5196: factor 430 biosynthesis	-5.52174	value	NSC	SB	24	24	5	1	-56.0017	58.2515	Wilcoxon	two.sided	1	0	small
PWY-5654: 2-amino-3-carboxymuconate semialdehyde degradation to 2-hydroxypentadienoate	-2.29445	value	NSC	SB	24	24	5	1	-33.4079	16.1279	Wilcoxon	two.sided	1	0	small
PWY-6123: inosine-5'-phosphate biosynthesis I	9.27531	value	NSC	SB	24	24	150	1	-601.207	700.927	Wilcoxon	two.sided	1	0	small
UDPNACETYLGALSYN-PWY: UDP-N-acetyl-D-glucosamine biosynthesis II	-0.0210935	value	NSC	SB	24	24	105	1	-41.7155	26.907	Wilcoxon	two.sided	1	0	small
